# Supplementary material for: Genome and transcriptome mechanisms driving cephalopod evolution
Source: Nat Commun. 2022 May 4;13:2427. doi: 10.1038/s41467-022-29748-w (PMC9068888; doi:10.1038/s41467-022-29748-w)
Supplement: Supplementary file 3 — Source Data [file 41467_2022_29748_MOESM3_ESM.xlsx]

## Sheet: Fig_6a_data
	Unnamed: 0	Ret	ANC	BrL	VL	Sup	BuL	OLe	OLl	SG	Sub	GFL	BM	DCI	Hep	MDC	Tes	MVI	Man	Hea	MVC	Gil	Kid	Ten	Suc	MDI
0	Dpe04:16608700	1	1	1	1	1	1	1	1	0.991736	1	1	1	0.994413	1	1	0.994048	0.990099	1	1	1	1	1	0.992188	1	1
1	Dpe33:25333013	1	1	1	1	1	1	1	1	0.98	1	1	0.997611	1	1	0.996117	1	1	0.997558	0.994595	0.998092	1	0.992405	0.998767	0.998817	0.995215
2	Dpe25:8549037	0.95641	0.977636	0.982737	0.973029	0.986364	0.977918	0.990138	0.977226	0.971787	0.975543	0.991023	0.963768	0.985488	0.969595	0.977155	0.976109	0.985477	0.977654	0.981793	0.985694	0.980341	0.979196	0.979502	0.979689	0.990494
3	Dpe27:74114538	0.971744	0.813725	0.97249	0.984596	0.974322	0.971649	0.988432	0.983204	0.940541	0.976953	0.989916	0.494424	0.40404	0.368421	0.555809	0.101415	0.292135	0.3	0.649153	0.442708	0.479899	0.414365	0.504604	0.527831	0.416667
4	Dpe35:25612175	0.818323	0.47639	0.948207	0.968434	0.976071	0.962264	0.972513	0.978399	0.946565	0.976323	0.982409	0.426966	0.584665	0.520231	0.422833	0.119601	0.390086	0.182851	0.611979	0.500512	0.386747	0.506452	0.435323	0.527473	0.593682
5	Dpe27:31223869	0.957792	0.781818	0.960825	0.986413	0.968958	0.959893	0.985507	0.989879	0.898585	0.954751	0.950658	0.734317	0.630435	0.540785	0.609412	0.716814	0.758721	0.543919	0.804217	0.645729	0.601266	0.755906	0.753012	0.689252	0.857471
6	Dpe35:46613158	0.906422	0.933025	0.961395	0.964504	0.967033	0.947368	0.979268	0.98063	0.929185	0.946488	0.906061	0.78836	0.889518	0.778894	0.870023	0.786148	0.964824	0.873239	0.836707	0.939437	0.823606	0.864789	0.91904	0.87886	0.959402
7	Dpe02:25071251	0.952756	0.981132	0.942623	0.97	0.956204	0.976378	0.972222	0.957447	0.944056	0.948718	0.925926	0.993421	0.954023	1	0.958621	0.96633	0.95098	1	0.944056	0.979381	0.984615	0.987654	0.980583	0.986928	0.951389
8	Dpe36:25403481	0.769231	0.907489	0.954802	0.902605	0.944121	0.954597	0.945067	0.929804	0.965556	0.963869	0.984323	0.846512	0.566957	0.345281	0.487047	0.277778	0.808676	0.725275	0.67234	0.648199	0.438596	0.789757	0.635246	0.571429	0.806598
9	Dpe23:76094651	0.242072	0.70082	0.953125	0.855991	0.961771	0.924347	0.963768	0.94382	0.947867	0.977594	0.988081	0.0845588	0.0952381	0	0.0344828	0	0.0344828	0	0.0457143	0.0769231	0.0322581	0.0137457	0.0458716	0.0493469	0.129032
10	Dpe38:16989460	0.925676	0.754491	0.961019	0.948454	0.969565	0.935433	0.947785	0.92953	0.925466	0.940559	0.923077	0.743056	0.460674	0.789474	0.450549	0.461538	0.595588	0.3625	0.766382	0.488372	0.684211	0.804762	0.531792	0.576687	0.645161
11	Dpe04:21048280	0.967105	0.950355	0.947368	0.945813	0.91129	0.903704	0.959707	0.936396	0.901515	0.946078	0.952381	0.890909	0.925373	0.840764	0.861446	0.971698	0.879032	0.784615	0.816327	0.864865	0.774194	0.886957	0.929936	0.930876	0.890756
12	Dpe21:71642539	0.900378	0.666667	0.897401	0.948193	0.949431	0.926667	0.959862	0.952785	0.894219	0.935115	0.959748	0.435821	0.251969	0.426647	0.30552	0.381984	0.381526	0.251678	0.582262	0.390897	0.29595	0.418972	0.380952	0.375821	0.557875
13	Dpe36:25402239	0.687332	0.840816	0.944681	0.87163	0.92848	0.921816	0.935099	0.947368	0.951372	0.94543	0.97542	0.730392	0.406593	0.239789	0.416459	0.201835	0.760241	0.728261	0.612648	0.518519	0.240385	0.600543	0.480349	0.426877	0.746853
14	Dpe39:11674383	0.874214	0.915789	0.928571	0.941176	0.926136	0.921788	0.929889	0.922747	0.948148	0.930909	0.948649	0.920455	0.923404	0.908397	0.911647	0.881481	0.935185	0.923077	0.903346	0.892157	0.895	0.92517	0.916129	0.917476	0.902098
15	Dpe13:17549609	0.904762	0.916667	0.94375	0.947368	0.884615	0.979167	0.952381	1	0.884848	0.954545	0.932692	0.948097	0.904382	0.92	0.886957	0.7	0.912556	0.91358	0.911043	0.916667	0.934924	0.908759	0.943396	0.918367	0.917085
16	Dpe40:39058032	0.937695	0.929245	0.915935	0.88805	0.878955	0.940506	0.913965	0.898017	0.951306	0.958042	0.976331	0.924623	0.931034	0.924574	0.886978	0.829684	0.947964	0.946502	0.943164	0.910426	0.872274	0.975524	0.919225	0.897647	0.936283
17	Dpe12:44871934	0.222222	0.775	0.928382	0.929897	0.920139	0.904762	0.938005	0.943158	0.9	0.906383	0.911392	0.0444444	0.0124224	0	0.193548	0.0666667	0.138889	0.166667	0.1	0.0408163	0.208333	0.0625	0.0722892	0.0965517	0.047619
18	Dpe09:105228889	0.590909	0.434783	0.954023	0.914634	0.932432	0.898305	0.93	0.885417	0.933333	0.95	0.936709	0	0.0869565	0.0869565	0.0909091	0.105263	0.0812183	0.0714286	0.12	0.2	0.166667	0.0416667	0.105263	0.0625	0.491124
19	Dpe23:76079422	0.350446	0.640909	0.918228	0.84384	0.9275	0.934087	0.909722	0.866359	0.934292	0.958609	0.97541	0.0691244	0.0909091	0.0169972	0.0487106	0	0.0952381	0	0.122699	0.0140845	0.0930233	0.0325203	0.0621849	0.0745698	0.037037
20	Dpe10:106975881	0.93	0.977273	0.9	0.913043	0.9	0.980769	0.857143	0.9	0.988506	0.854167	0.916667	0.976744	0.97479	0.981132	0.965517	0.965217	0.982143	1	0.986486	0.980645	0.945455	0.96875	0.991667	0.97551	0.964706
21	Dpe39:44899258	0.162349	0.422007	0.926829	0.946451	0.93424	0.940314	0.834741	0.799462	0.932059	0.944266	0.986022	0.08646	0.118943	0.0293123	0.0654102	0.151786	0.108407	0.106977	0.156757	0.079646	0.25498	0.184564	0.0714286	0.0990888	0.20197
22	Dpe32:65649477	0.615385	0.286313	0.930267	0.946154	0.940711	0.946355	0.757576	0.791667	0.89738	0.874564	0.767442	0.216176	0.356948	0.25	0.215017	0.296296	0.502041	0.248927	0.545673	0.229651	0.454545	0.350917	0.233083	0.287129	0.503831
23	Dpe25:13939936	0.920755	0.266055	0.877483	0.942857	0.916667	0.876238	0.973262	0.956906	0.835443	0.91104	0.91248	0.11898	0.0456989	0.16763	0.0771558	0.0293542	0.0951009	0.0357143	0.262009	0.059867	0.121277	0.16044	0.12976	0.138414	0.151125
24	Dpe39:44973176	0.62465	0.50365	0.928105	0.831776	0.888889	0.935673	0.861789	0.831776	0.9447	0.970297	0.968504	0.0821918	0.103896	0.0753425	0.177143	0.0147059	0.0571429	0.025	0.109091	0.0786517	0.105634	0.05	0.196078	0.196825	0.0909091
25	Dpe39:44948179	0.430986	0.372378	0.917857	0.839744	0.89065	0.94913	0.833333	0.865546	0.96204	0.965728	0.964392	0.0189573	0.025	0.0155039	0.0677966	0.00483092	0.0440529	0.00968992	0.0387597	0.0169492	0.0385965	0.0446809	0.11399	0.14527	0.0784314
26	Dpe11:32568874	0.351724	0.491228	0.946602	0.881533	0.937778	0.895161	0.944938	0.930275	0.857143	0.894472	0.8875	0.0930233	0.0434783	0.111111	0.0133333	0.0103093	0.0232558	0	0.025974	0.02	0.120482	0.0508475	0.125	0.0921053	0.230769
27	Dpe25:35638749	0.876289	0.6	0.877419	0.915966	0.880597	0.919355	0.962963	0.931217	0.895238	0.888889	0.921875	0.492958	0.306818	0.616	0.452261	0.480392	0.4	0.333333	0.586538	0.380952	0.338462	0.581633	0.619318	0.604839	0.421569
28	Dpe21:67639082	0.896104	0.961864	0.933884	0.885714	0.884058	0.9375	0.890625	0.88806	0.89	0.899281	0.925926	0.906667	0.925641	1	0.919877	1	0.96875	0.923077	0.927978	0.9664	0.907975	0.924	0.940233	0.910985	0.987654
29	Dpe44:5794966	0	0.6875	0.921241	0.813592	0.903475	0.956647	0.937008	0.909968	0.884892	0.950935	0.882353	0.0588235	0	0	0	0.04	0	0.166667	0	0	0	0.00549451	0.0232558	0.030303	0
30	Dpe39:44973077	0.535604	0.369231	0.898649	0.793814	0.828358	0.945122	0.834711	0.866071	0.963801	0.949749	0.976	0.101493	0.178571	0.0485437	0.127753	0.0376712	0.103226	0.032967	0.138085	0.15625	0.118357	0.122363	0.159722	0.2019	0.128571
31	Dpe20:28081793	0.861111	0.945205	0.789474	0.736842	0.777778	0.869565	0.821429	0.928571	0.957447	0.882353	0.875	0.916667	0.921986	0.909091	0.878788	0.894737	0.909091	0.96	0.84	0.888889	0.951407	0.925	0.969811	0.956522	0.7
32	Dpe28:46534367	0.40553	0.578231	0.871272	0.938066	0.932318	0.899408	0.941975	0.919893	0.828777	0.888357	0.90379	0.20438	0.167513	0.0662577	0.174731	0.17931	0.179487	0.141026	0.219207	0.101796	0.15	0.180077	0.131148	0.221429	0.280992
33	Dpe17:96576857	0.644676	0.188547	0.88538	0.854111	0.905036	0.93985	0.904219	0.869666	0.874505	0.93205	0.934932	0.0368304	0.0811688	0.0223464	0.0508167	0.040856	0.0757576	0.0127462	0.0951327	0.027027	0.0482315	0.0670455	0.0374016	0.0679305	0.128035
34	Dpe12:44871933	0.125	0.760684	0.890667	0.864865	0.857639	0.884	0.91689	0.922581	0.880795	0.905172	0.9125	0	0.00636943	0	0.1	0.0625	0.138889	0.166667	0.075	0.0208333	0.12766	0	0.0117647	0.0275862	0
35	Dpe20:87422733	0.26096	0.419437	0.859356	0.810409	0.889303	0.902353	0.899346	0.894279	0.888631	0.91088	0.942238	0.0913242	0.0274151	0.00482315	0.0221948	0.036643	0.0701754	0.0472279	0.0530973	0.018315	0.0526316	0.0589928	0.0490798	0.0528905	0.137472
36	Dpe28:64959298	0.151547	0.535963	0.890949	0.776483	0.872068	0.877101	0.91694	0.911063	0.876344	0.927393	0.953229	0.0325733	0.0750988	0.0115546	0.0306604	0.0201699	0.0743982	0.01875	0.0441558	0.0473373	0.0446247	0.0211039	0.0331825	0.0750469	0.365
37	Dpe24:66319038	0.555556	0.4	0.5	1	1	0.8	0.727273	0.882353	1	1	1	0.131579	0.285714	0.423077	0.5	0.2	0.666667	0.12	0.235955	0.2	0.0526316	0.280992	0.0967742	0.108696	0.2
38	Dpe44:5794861	0	0.777778	0.934911	0.698337	0.890977	0.934307	0.948485	0.94	0.862903	0.93531	0.84058	0	0	0	0	0	0	0	0	0	0	0	0	0	0
39	Dpe20:42745177	0.403909	0.155556	0.723077	0.717557	0.666667	0.782609	0.862069	0.840426	0.759091	0.930233	0.981723	0.0165289	0.018018	0	0.0263158	0.024	0.027027	0.108108	0	0.0168067	0.0153846	0.0666667	0.0503145	0.0453333	0.222222
40	Dpe38:50851501	0.773585	0.8	0.866667	0.806452	0.840909	0.921053	0.886364	0.866667	0.842857	0.896552	0.958904	0.744186	0.57	0.535714	0.582569	0.366667	0.52459	0.478261	0.831557	0.59292	0.494845	0.442105	0.566667	0.653595	0.694118
41	Dpe13:94354389	0.333333	0.542857	0.862069	0.900763	0.873239	0.872881	0.852273	0.879121	0.863636	0.929577	0.727273	0.0882353	0.125	0.1	0.133333	0.285714	0.0689655	0.125	0.222222	0.0625	0.123711	0.111702	0.135135	0.192053	0.181818
42	Dpe13:93814770	0	0.565217	0.863946	0.922619	0.860656	0.926606	0.833333	0.820755	0.837838	0.929078	0.777778	0	0.428571	0	0	0	0	0	0.0222222	0.0645161	0.008	0	0	0.00581395	0.0909091
43	Dpe19:23974432	0.782609	0.657718	0.859568	0.743405	0.864775	0.899449	0.752504	0.752907	0.969108	0.96648	0.969332	0.175	0.0717949	0	0.08	0.0909091	0.0303797	0.092437	0.119403	0.0607477	0.103448	0.0714286	0.653846	0.125	0.1
44	Dpe33:27772065	0.831169	0.703704	0.87037	0.896266	0.898649	0.87	0.898551	0.846715	0.888889	0.846154	0.75	0.809524	0.5	0.653061	0.631579	0.596535	0.652174	0	0.875	0.742857	0.686275	0.693878	0.671875	0.674847	0.647059
45	Dpe08:63416088	0.627907	0.489362	0.939394	0.909091	0.869565	0.763158	0.895833	0.893617	0.833333	0.897059	0.793103	0.557377	0.435897	0.153846	0.516129	0.571429	0.563107	0.180723	0.671141	0.72093	0.428571	0.384615	0.466165	0.450704	0.688889
46	Dpe37:38331281	0.405797	0.330097	0.8375	0.823529	0.788462	0.877193	0.820513	0.816327	0.864734	0.900474	0.982394	0.119048	0.241379	0.19697	0.217391	0.0818182	0.232143	0.205882	0.176923	0.147887	0.218447	0.207792	0.225	0.181185	0.358209
47	Dpe42:49320190	0.638498	0.357143	0.896104	0.850662	0.857143	0.892308	0.925197	0.903915	0.783784	0.818182	0.886792	0.0108696	0	0.00125471	0.0314961	0.3125	0	0	0.0215054	0.0555556	0.0315789	0.00779221	0.0243902	0.0762712	0.0769231
48	Dpe25:33693652	0.614035	0.333333	0.830189	0.911111	0.903846	0.829787	0.926606	0.858491	0.5	0.870968	0.833333	0.333333	0.166667	0.0909091	0.268293	0.190476	0.423077	0.25	0.324324	0.129032	0.2	0.129032	0.125	0.22807	0.5
49	Dpe13:93814846	0	0.5	0.911565	0.871212	0.915254	0.85567	0.77	0.824742	0.824324	0.914286	0.571429	0	0.25	0	0	0	0.037037	0	0	0	0	0.00273973	0.0136986	0.00625	0
50	Dpe04:141599824	0.789474	0.711538	0.837438	0.860681	0.871287	0.860606	0.831409	0.876289	0.846626	0.876106	0.93617	0.496933	0.398089	0.565891	0.42348	0.620192	0.555556	0.491803	0.440678	0.36965	0.389831	0.538835	0.633663	0.568862	0.458599
51	Dpe39:44899152	0.0435484	0.370326	0.891101	0.894133	0.856328	0.924388	0.683417	0.682292	0.909774	0.902935	0.978632	0.0395683	0.0288248	0.0035461	0.0285714	0.0804598	0.0178771	0.0280899	0.0487805	0.0142544	0.205021	0.0517928	0.0275634	0.049162	0.100606
52	Dpe11:32568293	0.142512	0.577778	0.861111	0.791139	0.887006	0.851528	0.91709	0.88748	0.801887	0.85	0.9	0.0697674	0	0	0.0519481	0.0229885	0	0	0.0151515	0.0571429	0.129032	0	0.15625	0.175439	0.0833333
53	Dpe26:79981425	0.767296	0.90991	0.863095	0.81	0.881188	0.87069	0.920792	0.836538	0.863095	0.835052	0.87027	0.964286	0.843373	0.938272	0.897222	0.863248	0.906475	0.975	0.863905	0.876923	0.836683	0.880435	0.915789	0.930295	0.904192
54	Dpe33:46331165	0.767742	0.583333	0.820122	0.873214	0.873199	0.830935	0.908019	0.878261	0.755102	0.874396	0.661765	0.371429	0.29	0.259615	0.278539	0.21256	0.50365	0.333333	0.386905	0.280992	0.341317	0.364078	0.317204	0.350685	0.525862
55	Dpe33:36697033	0.0344828	0.390135	0.893031	0.850698	0.836443	0.833837	0.875367	0.852632	0.627517	0.881356	0.953224	0.0294118	0	0	0.0141956	0	0	0.02	0	0	0.00826446	0.00408163	0.046729	0.0462428	0.0533333
56	Dpe10:72380830	0.457447	0.329545	0.88342	0.854839	0.833977	0.884507	0.814433	0.771331	0.893417	0.876333	0.892116	0.0196078	0.0769231	0.0206897	0.0379747	0.0888889	0.0655738	0.00636943	0.0878378	0.056338	0.0947368	0.0593047	0.0964912	0.0843373	0.242105
57	Dpe10:35895574	0.468531	0.518519	0.788104	0.869186	0.778243	0.88	0.84322	0.841509	0.840678	0.828571	0.955912	0.111111	0.170588	0.127717	0.190217	0.0588235	0.134752	0.0909091	0.144828	0.198582	0.101852	0.247934	0.18	0.202454	0.41844
58	Dpe23:76079481	0.0386052	0.59375	0.893357	0.643087	0.875895	0.846154	0.824798	0.814136	0.910959	0.926117	0.956215	0	0	0	0.0144404	0	0	0	0.0143885	0	0.0194175	0	0.00368324	0.00397614	0
59	Dpe39:44973570	0.53132	0.450339	0.828074	0.766595	0.801275	0.901695	0.791802	0.779207	0.9447	0.93341	0.963934	0.0869565	0.124424	0.1875	0.188161	0.0247148	0.0910596	0.0401691	0.147239	0.182222	0.166234	0.11172	0.209091	0.247104	0.133047
60	Dpe21:29926599	0.924324	0.695876	0.836735	0.7	0.869565	0.885246	0.833333	0.941176	0.848684	0.848684	0.972973	0.660047	0.870968	0.540541	0.724359	0.851852	0.73699	0.272525	0.844728	0.749263	0.841823	0.658999	0.60804	0.751381	0.74359
61	Dpe31:40083215	0.496732	0.363636	0.861111	0.8	0.838542	0.808219	0.900585	0.883117	0.883721	0.8	0.965278	0.0491803	0.0952381	0.0416667	0	0.00921659	0	0	0.047619	0.0227273	0	0	0	0.037037	0.0512821
62	Dpe06:107492566	0.767857	0.587649	0.841667	0.869565	0.857143	0.816514	0.814286	0.894737	0.886525	0.842105	0.875	0.414894	0.78866	0.666667	0.691729	0.633803	0.751381	0.495798	0.821333	0.748634	0.72549	0.69515	0.549708	0.619608	0.765766
63	Dpe17:72455660	0.565147	0.4	0.841121	0.843581	0.83792	0.836257	0.839168	0.817089	0.864615	0.858186	0.922833	0.0170455	0.0264026	0	0.0422833	0.0444444	0.0229885	0.0263158	0.021148	0.0395349	0.034375	0.0273973	0.0458015	0.0702811	0.0446927
64	Dpe39:54702689	0.664481	0.519824	0.825137	0.891803	0.881029	0.814178	0.900979	0.922395	0.777412	0.866375	0.788503	0.361022	0.347237	0.35558	0.329534	0.566321	0.661878	0.321333	0.392157	0.425532	0.327957	0.424374	0.385281	0.442714	0.644105
65	Dpe32:73014439	0.584233	0.631579	0.795181	0.921053	0.863158	0.871429	0.8	0.880734	0.722222	0.88172	0.769231	0.25	0.409091	0.111111	0.615385	0.232558	0.197802	0.153846	0.681818	0.554054	0.357143	0.653846	0.454545	0.521739	0.516854
66	Dpe11:11991760	0.474443	0.852349	0.829618	0.584388	0.737609	0.919708	0.749077	0.743682	0.967617	0.928191	0.971069	0.111111	0	0	0.139535	0.0416667	0.0909091	0.0833333	0.225352	0.0909091	0.0597015	0.135135	0.266667	0.25	0.0857143
67	Dpe16:27350360	0.196487	0.106715	0.855621	0.794872	0.861467	0.849537	0.877023	0.882022	0.769784	0.856655	0.880208	0.0223642	0.0548673	0.00892857	0.0124153	0.0292793	0.0248227	0.00212089	0.0412698	0.0335968	0.0169935	0.027689	0.0287582	0.0261959	0.0775076
68	Dpe01:36590296	0.565657	0.352941	0.677083	0.917355	0.808081	0.776699	0.905405	0.886364	0.757576	0.846154	0.916168	0	0.0416667	0	0.0581395	0.0333333	0.0333333	0.0238095	0.0526316	0.04	0.0638298	0.0266667	0.0379747	0.0588235	0.259259
69	Dpe23:75508727	0.460613	0.482801	0.817125	0.787368	0.795551	0.807447	0.905125	0.862256	0.793326	0.891747	0.942797	0.04	0.0395257	0.0212314	0.0399568	0.149682	0.0495315	0.027027	0.0440252	0.0329087	0.0454545	0.0312837	0.0382932	0.0653805	0.108418
70	Dpe43:19520605	0.542553	0.5	0.829016	0.704641	0.754717	0.857143	0.806452	0.864516	0.919598	0.884848	0.937008	0.166667	0.196721	0.117647	0.157895	0.185714	0.625	0.0967742	0.218182	0.212121	0.084507	0.125	0.25	0.168224	0.533333
71	Dpe17:72439653	0.758958	0.364807	0.842986	0.817259	0.833898	0.854278	0.814667	0.757426	0.85589	0.854962	0.932161	0.0280899	0.0337079	0.0212766	0.0223325	0.0736842	0.0847458	0.0151515	0.0505837	0.0245232	0.0170213	0.0299401	0.0632911	0.0615079	0.057554
72	Dpe05:78874004	0.69697	0.272727	0.752941	0.819149	0.769231	0.768116	0.880597	0.928571	0.855422	0.809524	0.952756	0	0.263158	0.0374332	0.16129	0.0268542	0.1875	0	0.173913	0.0833333	0.103448	0.0633803	0.0243902	0.0392157	0.235294
73	Dpe11:33182730	0.287671	0.347826	0.830882	0.87	0.894737	0.786408	0.895105	0.856164	0.581395	0.743243	0.826087	0.128205	0.205882	0.0625	0.151899	0.037037	0.179487	0.0526316	0.134615	0.0425532	0.12069	0.0519481	0.0833333	0.0956522	0.194444
74	Dpe42:25796024	0.502212	0.888262	0.800826	0.781284	0.81984	0.850325	0.85567	0.848671	0.855236	0.883385	0.868597	0.847973	0.633554	0.685441	0.539814	0.709711	0.811927	0.927438	0.698658	0.614699	0.572545	0.884058	0.660173	0.600216	0.79386
75	Dpe31:76368815	0.532864	0.407609	0.828457	0.834299	0.843636	0.81457	0.885207	0.843672	0.780127	0.824159	0.883168	0.0689655	0.0332326	0.0164127	0.0569106	0.0411985	0.121212	0.0681818	0.0677291	0.048951	0.0574713	0.0407674	0.0575758	0.0723982	0.120567
76	Dpe15:37975047	0.75	0.560976	0.75	0.805556	0.714286	0.857143	0.829787	0.87234	0.926829	0.83871	0.875	0.744186	0.477612	0.268293	0.539216	0.376471	0.660377	0.418605	0.555556	0.5	0.422222	0.563636	0.530612	0.457831	0.622222
77	Dpe02:111742596	0.0573593	0.554878	0.808279	0.65702	0.811135	0.801927	0.865946	0.832251	0.88877	0.915493	0.915676	0.0403226	0	0.0192308	0.04	0.0508475	0.101449	0.0555556	0.189474	0.0106383	0.0458716	0.0864865	0.0552486	0.0798319	0.102941
78	Dpe27:61322229	0.837235	0.458333	0.756691	0.807157	0.796992	0.804938	0.846809	0.818737	0.820225	0.862745	0.92775	0.0601504	0.075188	0.036036	0.0693431	0.0289855	0.10929	0.060241	0.131488	0.0851064	0.0522088	0.091922	0.104072	0.111111	0.189944
79	Dpe39:44974326	0.477318	0.381612	0.80574	0.653453	0.776471	0.861771	0.715436	0.693503	0.953437	0.945593	0.973099	0.0852459	0.0581395	0.116022	0.133333	0.0597484	0.0681115	0.0353866	0.163728	0.0846154	0.0916905	0.103198	0.162455	0.206161	0.103448
80	Dpe02:112947400	0.295011	0.192893	0.724044	0.786058	0.816406	0.785536	0.806452	0.843305	0.813901	0.806513	0.935913	0.0574163	0.0460993	0.040724	0.0648464	0.0542636	0.0690909	0.0192308	0.165803	0.0817439	0.05	0.0833333	0.0634006	0.0680101	0.248148
81	Dpe39:44973756	0.493438	0.344569	0.820896	0.652542	0.768089	0.871049	0.694215	0.675105	0.91366	0.914508	0.949653	0.077821	0.0568182	0.0705882	0.0824742	0.00819672	0.063745	0.012963	0.0923077	0.0990991	0.0384615	0.0619835	0.122951	0.146104	0.166667
82	Dpe31:47206624	0.133333	0.75	0.769022	0.869901	0.846774	0.794677	0.853952	0.792169	0.872	0.740741	0.795181	0.0322581	0	0.0222222	0.136364	0.139535	0.133333	0.2	0	0.05	0.030303	0	0.0135135	0.0844156	0.363636
83	Dpe32:20632503	0.428571	0.430052	0.824228	0.807281	0.83114	0.841102	0.826797	0.781646	0.789116	0.840964	0.867036	0.0909091	0.103139	0.00729927	0.117117	0.0289017	0.146497	0.0280374	0.110553	0.0941176	0.04375	0.06469	0.0506329	0.104	0.250883
84	Dpe10:82050671	0.485588	0.60906	0.856698	0.884211	0.835929	0.83871	0.885864	0.863924	0.660044	0.824211	0.73482	0.12406	0.259542	0.0555556	0.0641026	0.109244	0.17561	0.0689655	0.122534	0.0669643	0.0990654	0.0584416	0.104524	0.122178	0.390411
85	Dpe16:24468045	0.27027	0.5	0.802469	0.754173	0.804569	0.817544	0.830986	0.803435	0.842213	0.852308	0.890785	0.016	0.0223881	0.0350877	0.0255102	0.0373832	0.0512821	0.0298507	0.0289017	0.0378788	0.0827586	0.0447761	0.0462633	0.0804598	0.16092
86	Dpe39:44973954	0.466387	0.40708	0.83922	0.655654	0.778291	0.826144	0.740127	0.746231	0.910931	0.914103	0.953704	0.0498866	0.0727273	0.0690909	0.0537975	0.0246305	0.059952	0.0166667	0.0936255	0.0483871	0.0604288	0.0782269	0.127424	0.128159	0.104478
87	Dpe18:32854044	0.801047	0.859813	0.843284	0.77561	0.854015	0.855263	0.764706	0.728682	0.864198	0.858268	0.898305	0.878205	0.765957	0.908918	0.777778	0.947479	0.849057	0.9375	0.903553	0.738739	0.69281	0.942731	0.904215	0.830986	0.805195
88	Dpe05:108636056	0.716578	0.3861	0.75	0.916107	0.885	0.818868	0.891509	0.898113	0.619858	0.795139	0.818937	0.266442	0.201872	0.0885906	0.0765027	0.18362	0.317757	0.137698	0.269231	0.113941	0.129496	0.264743	0.169514	0.191139	0.334862
89	Dpe07:82603580	0.393939	0.405405	0.814433	0.72093	0.958333	0.813559	0.746667	0.6875	0.821429	0.84507	0.958333	0.285714	0.16	0.122807	0.171429	0.168421	0.193548	0.0909091	0.178571	0.0645161	0.105263	0.15873	0.142857	0.0784314	0.47619
90	Dpe33:52293510	0.905405	0.4375	0.820896	0.765766	0.913793	0.84127	0.7375	0.814286	0.666667	0.857143	0.97619	0.2	0.428571	0.333333	0.105263	0.15	0.0769231	0	0.363636	0.25	0	0.307692	0.142857	0.40625	0.3125
91	Dpe21:67638786	0.77439	0.915134	0.828154	0.797468	0.811024	0.792453	0.814394	0.831169	0.869565	0.741463	0.788462	0.868421	0.77512	0.916256	0.805031	0.861538	0.836735	0.808511	0.848175	0.814754	0.823881	0.843096	0.893617	0.805861	0.815951
92	Dpe22:21361064	0.714286	0.393939	0.726316	0.845679	0.854167	0.734177	0.852941	0.856	0.661538	0.803419	0.893333	0.157895	0.027027	0.0205479	0.0333333	0.0566038	0.125	0.0909091	0.122449	0.04	0.0759494	0.202703	0.0719424	0.137931	0.214286
93	Dpe11:32567129	0.383908	0.607843	0.861345	0.676656	0.857868	0.90458	0.838768	0.824708	0.741176	0.89375	0.910112	0.0816327	0.0444444	0	0.0428571	0	0	0	0.016129	0.0416667	0.0363636	0.0983607	0.2	0.111111	0.130435
94	Dpe16:24431251	0.17686	0.463768	0.836759	0.666269	0.810047	0.85958	0.80677	0.77125	0.828346	0.843137	0.889034	0.0364583	0.0352423	0.00657895	0.0354839	0.00809717	0.0492611	0.0190476	0.00896861	0.0334572	0.0145631	0.025	0.0275689	0.0470852	0.146789
95	Dpe42:11168879	0.773121	0.301887	0.849105	0.802784	0.80805	0.815972	0.816817	0.834158	0.742775	0.760989	0.871528	0.0957447	0.106796	0	0.120805	0.00289855	0.159341	0.0292398	0.117391	0.132911	0.0714286	0.0787671	0.0666667	0.0897436	0.338983
96	Dpe39:44948080	0.395894	0.304615	0.77182	0.607706	0.715753	0.844769	0.693694	0.702128	0.928026	0.91807	0.952703	0.029661	0.025641	0.0378788	0.0384615	0.0194175	0.0344828	0.00562852	0.0607143	0.0789474	0.0452962	0.0346939	0.128866	0.10219	0.0515464
97	Dpe28:16767245	0.408922	0.0845324	0.87149	0.880814	0.828258	0.850073	0.756846	0.720856	0.789869	0.813094	0.788732	0.00771775	0.0341463	0.00322581	0.0547445	0.0913462	0.0419753	0.00889878	0.0277186	0.00917431	0.012766	0.0170758	0.0126984	0.0265849	0.0493506
98	Dpe20:42759212	0.353972	0.135593	0.483333	0.534247	0.666667	0.87931	0.672897	0.657143	0.690909	0.927711	0.955556	0.00595238	0.00671141	0	0.0119284	0.0168919	0.0471698	0.025641	0	0.02	0.0216216	0	0.0045045	0.00229358	0.198113
99	Dpe09:16873688	0.716981	0.332272	0.742111	0.89207	0.792111	0.714286	0.83245	0.821622	0.740132	0.818777	0.876211	0.127749	0.0554974	0.0469613	0.0573514	0.130747	0.214751	0.0697674	0.16129	0.077325	0.0923077	0.1125	0.0925342	0.144667	0.284528
100	Dpe23:76074799	0.013289	0.552632	0.863075	0.624862	0.832206	0.792162	0.826331	0.812227	0.801205	0.857479	0.792986	0.00320513	0	0	0.00627615	0.0625	0	0	0.00806452	0	0.0117647	0.00315457	0.00119332	0.00558659	0
101	Dpe16:24467113	0.450673	0.461929	0.735043	0.735931	0.767089	0.827068	0.805447	0.787273	0.791469	0.828239	0.878906	0.0451613	0.027027	0.032	0.0265487	0.036036	0.0650407	0	0.0843882	0.0812183	0.04	0.0528634	0.0568562	0.0803859	0.195312
102	Dpe14:91261970	0.388889	0.222222	0.868421	0.873239	0.746988	0.75	0.818182	0.909091	0.5	0.76	0.782609	0.103448	0	0	0.0470588	0.0138889	0	0.125	0.0375	0	0.00862069	0.0266667	0.0493827	0.038835	0.0526316
103	Dpe23:76094735	0.0184582	0.633663	0.827688	0.55974	0.851441	0.76873	0.818182	0.790179	0.822898	0.877915	0.881793	0	0	0	0.00314465	0	0	0	0	0	0	0.00393701	0.00178253	0.0120275	0
104	Dpe44:11118009	0.119205	0.248731	0.829569	0.739336	0.838269	0.804494	0.805195	0.829703	0.678322	0.769802	0.831034	0.0171429	0.028169	0	0.0114068	0.00239234	0.0271739	0.00970874	0.0145631	0.00505051	0.0533333	0.0185185	0.025974	0.0191571	0.0681818
105	Dpe25:7111873	0.421053	0.477477	0.744505	0.840659	0.821538	0.759312	0.828829	0.809872	0.661538	0.782258	0.713235	0.158192	0.13172	0.0444444	0.127451	0.166667	0.185185	0.0294118	0.428571	0.192771	0.18232	0.329365	0.223776	0.242268	0.393484
106	Dpe05:25718297	0.102564	0.2	0.8875	0.692913	0.829545	0.791209	0.793478	0.704082	0.741935	0.870229	0.8125	0.0188679	0	0	0	0	0	0	0.047619	0.0454545	0.0285714	0	0	0.016129	0
107	Dpe20:42745192	0.111359	0.125	0.666667	0.475806	0.574468	0.738462	0.766234	0.795181	0.643216	0.8	0.905636	0.00740741	0	0	0.00536193	0.0119048	0.0277778	0.025641	0	0	0.00793651	0	0	0	0.0694444
108	Dpe40:39049283	0.835341	0.869281	0.775244	0.705882	0.733333	0.764516	0.773913	0.794069	0.870702	0.826478	0.835411	0.859532	0.879195	0.870011	0.783265	0.768823	0.837438	0.876289	0.899461	0.781102	0.851986	0.946524	0.805941	0.850503	0.803922
109	Dpe06:73043182	0.660714	0.345238	0.730435	0.849558	0.764706	0.814815	0.835227	0.87574	0.567568	0.761905	0.6875	0.17284	0.339286	0.0444744	0.346939	0.410256	0.471698	0.197531	0.283582	0.331707	0.24	0.274611	0.309859	0.225	0.553398
110	Dpe36:4159422	0.144928	0.393939	0.776471	0.75	0.785714	0.769231	0.866667	0.767857	0.73913	0.783784	0.96	0.0645161	0.132075	0	0.1	0.037037	0.145833	0	0.214286	0.0491803	0.0612245	0.0481928	0.0178571	0.075	0.210526
111	Dpe04:5362006	0.507042	0.344828	0.796137	0.803922	0.846821	0.758993	0.866142	0.848057	0.582192	0.775076	0.744076	0.297376	0.225844	0.116788	0.226629	0.280899	0.285366	0.191304	0.302326	0.190765	0.175947	0.198885	0.22069	0.285068	0.347619
112	Dpe03:60734903	0.0790698	0.196305	0.75969	0.809769	0.781038	0.775475	0.781385	0.794811	0.692418	0.809764	0.869132	0.0140845	0.00645161	0.00213675	0.0071736	0.11588	0.0102302	0.00124688	0.0133333	0.00828157	0.0139969	0.00652174	0.00389864	0.0232558	0.0338645
113	Dpe11:32568002	0.246914	0.555556	0.84	0.613314	0.737374	0.850679	0.838658	0.820988	0.848485	0.873832	0.905263	0.0625	0.027027	0	0.0377358	0.00943396	0.0175439	0	0.0298507	0.046875	0.0675676	0.08	0.0909091	0.148649	0.16
114	Dpe43:39000870	0.318681	0.387097	0.768595	0.751295	0.721154	0.769912	0.856061	0.858757	0.724138	0.740741	0.813333	0.0465116	0.0434783	0.0151515	0.0869565	0.0625	0.27027	0	0.078125	0	0.09375	0.0603448	0.0166667	0.0731707	0.285714
115	Dpe06:15832039	0.393204	0.296296	0.717105	0.830137	0.77686	0.735294	0.869121	0.842205	0.585774	0.777409	0.721311	0.0425532	0.0788382	0.0108696	0.0769231	0.0384615	0.104712	0.148936	0.115942	0.0535117	0.0409357	0.0448718	0.105263	0.0691057	0.253205
116	Dpe23:76079491	0.0363636	0.589189	0.801905	0.6179	0.767677	0.787654	0.684058	0.6875	0.885787	0.859745	0.878743	0	0	0	0.0115385	0.0714286	0	0	0	0	0	0	0.0019802	0	0
117	Dpe38:47490608	0.807947	0.37037	0.716981	0.572917	0.771739	0.714286	0.837838	0.768595	0.824818	0.779661	0.89759	0.0930233	0.0816327	0.00598802	0.0483871	0.012987	0.135135	0	0.0340909	0.0857143	0	0.101852	0.0636364	0.0888889	0.0294118
118	Dpe17:105333967	0.876999	0.23852	0.771605	0.853779	0.719463	0.735872	0.868064	0.86809	0.617907	0.75375	0.803681	0.165877	0.219403	0.109195	0.180894	0.130045	0.0668203	0.0501931	0.292642	0.298289	0.134956	0.166458	0.134796	0.232932	0.264563
119	Dpe13:33478871	0.0722892	0.267442	0.804348	0.718841	0.856322	0.748299	0.825893	0.741525	0.722892	0.789916	0.817073	0.0181818	0	0	0.114286	0.029703	0.0612245	0.0909091	0.0724638	0.0212766	0.0877193	0.0176991	0.011236	0.0421053	0.12766
120	Dpe15:114652345	0.664557	0.29668	0.709607	0.710462	0.60084	0.852941	0.502165	0.52988	0.819444	0.862395	0.87434	0.061665	0.182773	0.0365297	0.17898	0.111111	0.203325	0.0479233	0.13468	0.222337	0.0910747	0.155136	0.103943	0.124341	0.225948
121	Dpe23:46062132	0.590909	0.244681	0.553846	0.803419	0.664122	0.582609	0.768657	0.733333	0.798354	0.854626	0.924603	0.0869565	0.0754717	0.0642202	0.0654206	0.0381166	0.145299	0.0740741	0.145161	0.0611111	0.0441176	0.0574163	0.0684211	0.083004	0.307692
122	Dpe27:89528870	0.159091	0.135135	0.794702	0.711656	0.662791	0.693548	0.786517	0.679012	0.874074	0.758621	0.945946	0.0392157	0	0.0196078	0	0	0.0243902	0.05	0.03	0.0131579	0.0126582	0	0.072	0.0179641	0.06
123	Dpe32:59198704	0.740458	0.474684	0.746032	0.855263	0.773684	0.777251	0.834171	0.835227	0.659091	0.769863	0.790036	0.222222	0.254386	0.126183	0.231884	0.357143	0.17757	0.137931	0.409091	0.183333	0.10728	0.326531	0.321705	0.20979	0.309278
124	Dpe17:72371467	0.463855	0.246988	0.787765	0.624204	0.737154	0.789902	0.708861	0.695906	0.821622	0.807799	0.902635	0.0263158	0.0246305	0	0.0127796	0.0168539	0.0182927	0.0384615	0.0147059	0.00673401	0.04	0.0119048	0.0427046	0.0369458	0.0566038
125	Dpe08:14282376	0.834225	0.245455	0.732824	0.547862	0.695205	0.746803	0.719536	0.752556	0.844828	0.832203	0.928237	0.0445104	0.147436	0.0634921	0.0759076	0.215311	0.0940171	0.0306346	0.0738007	0.101523	0.0620155	0.05	0.0985915	0.095082	0.166667
126	Dpe39:44974041	0.460371	0.332432	0.784314	0.651701	0.753604	0.807918	0.66035	0.624434	0.858859	0.862952	0.9039	0.0723982	0.152318	0.0507812	0.159021	0.0362319	0.0982801	0.0169731	0.0959184	0.139037	0.108051	0.0775578	0.173469	0.190207	0.190722
127	Dpe10:44732516	0.698113	0.417391	0.690566	0.84507	0.801325	0.765027	0.854962	0.805825	0.641593	0.792553	0.848276	0.1875	0.0902778	0.0954064	0.0598958	0.22335	0.129032	0.128571	0.173469	0.0625	0.0496454	0.142157	0.0873362	0.139932	0.25
128	Dpe03:60735035	0.204082	0.24127	0.718992	0.829721	0.816265	0.724706	0.789894	0.768519	0.667304	0.76616	0.838983	0.0512249	0.0663507	0.0160858	0.0309091	0.218391	0.0798722	0.0217729	0.0544959	0.0298103	0.0243446	0.0249151	0.0336788	0.0327869	0.0923483
129	Dpe27:4300514	0.285714	0.153846	0.791667	0.913043	0.777778	0.833333	0.684211	0.75	0.75	0.5	1	0	0	0	0.133333	0	0.363636	0.0833333	0.2	0.0666667	0.0909091	0.133333	0	0.117647	0.15
130	Dpe01:53370958	0	0.0987654	0.783784	0.523936	0.887097	0.803922	0.823529	0.938776	0.860759	0.920732	0.92638	0	0.0285714	0	0.0169492	0	0.0238095	0	0.027027	0.0166667	0	0.0243902	0	0	0.0285714
131	Dpe05:116145848	0.792906	0.764848	0.749693	0.69418	0.760817	0.802721	0.72311	0.72103	0.793023	0.813817	0.819747	0.827076	0.711137	0.87309	0.572495	0.790725	0.855309	0.819444	0.746126	0.762366	0.692683	0.885	0.651765	0.723629	0.757539
132	Dpe29:63326675	0.35443	0.285714	0.805031	0.762821	0.730769	0.826531	0.683673	0.706522	0.735294	0.755319	0.857143	0	0.125	0.0909091	0.0178571	0.0150602	0	0	0.0625	0.0555556	0.0810811	0	0.0508475	0.0686275	0.15
133	Dpe27:7294403	0.857143	0.621451	0.84375	0.818182	0.862595	0.757009	0.777778	0.783333	0.66426	0.759563	0.666667	0.700787	0.333333	0.724286	0.600832	0.730769	0.5	0.574803	0.7	0.581325	0.504237	0.469792	0.598194	0.652542	0.6
134	Dpe32:22940301	0.166667	0.35	0.7	0.812081	0.753086	0.732394	0.802198	0.830357	0.606061	0.672727	0.705882	0.0666667	0.0731707	0.0454545	0.10989	0.0561404	0.265306	0	0.047619	0.138889	0.1	0.0869565	0.0612245	0.118644	0.305556
135	Dpe06:15819229	0.443137	0.358209	0.763636	0.800469	0.734899	0.679758	0.84296	0.786325	0.585253	0.749367	0.711712	0.0993377	0.0664207	0.0393701	0.0359897	0.022082	0.145374	0.0289855	0.106195	0.0380117	0.04	0.0819672	0.0481928	0.113924	0.193906
136	Dpe13:33478640	0.0909091	0.226667	0.826484	0.642643	0.784431	0.81875	0.735683	0.769874	0.714286	0.842105	0.811765	0.02	0	0.0144928	0.0810811	0.0119048	0	0	0	0	0.0701754	0.00884956	0.0222222	0.0655738	0.0178571
137	Dpe06:133140353	0.95283	0.739726	0.731366	0.768466	0.746293	0.796209	0.711353	0.708333	0.837545	0.792063	0.895105	0.803922	0.729885	0.75	0.742515	0.413655	0.708791	0.944444	0.889391	0.748744	0.830709	0.792818	0.7277	0.780374	0.856164
138	Dpe24:44034313	0.303738	0.313869	0.757653	0.914948	0.755034	0.700361	0.826772	0.813609	0.510917	0.650307	0.752525	0.0597015	0.0243902	0.0209059	0.0453333	0.0111359	0.107143	0.0425532	0.0630631	0.0211268	0.0327273	0.0332542	0.0325203	0.0401691	0.0564972
139	Dpe42:14625717	0.0588235	0.490566	0.770186	0.607306	0.674797	0.689394	0.778947	0.754941	0.839196	0.737557	0.930636	0.111111	0.0322581	0.0175439	0	0	0	0	0	0	0.0952381	0	0.166667	0.173913	0.111111
140	Dpe45:39261282	0.705882	0.387755	0.6375	0.776596	0.716418	0.732558	0.807339	0.870968	0.651163	0.746667	0.830986	0.0285714	0.0581395	0	0.0517241	0.0555556	0.075	0	0.0545455	0.0363636	0.03125	0.0315789	0.0192308	0.0851064	0.131579
141	Dpe15:115235325	0.569892	0.291139	0.605442	0.839583	0.806122	0.7	0.842424	0.838509	0.49505	0.648438	0.595745	0.251799	0.231884	0.134503	0.121442	0.320755	0.324786	0.12037	0.273249	0.171271	0.0815155	0.103139	0.193146	0.244444	0.300613
142	Dpe27:46769201	0.101695	0.267081	0.795756	0.556787	0.711712	0.727003	0.781775	0.777027	0.740525	0.811111	0.858757	0	0.00819672	0	0.00235294	0.00352734	0.0170455	0	0.0104167	0.0133333	0.00716846	0.00325733	0.00636943	0.0110132	0.0196078
143	Dpe16:79545113	0.446429	0.237288	0.591743	0.75463	0.719178	0.647619	0.703911	0.730769	0.76947	0.767442	0.883858	0.0210526	0.0173913	0.0153846	0.0347222	0.0397351	0.0681818	0	0.0862069	0.0283505	0.0780142	0.0212766	0.0397727	0.0486726	0.136905
144	Dpe14:50046650	0.258824	0.233918	0.755102	0.689573	0.8	0.758278	0.763736	0.685714	0.719101	0.74026	0.86478	0.029703	0.0336134	0.00473934	0.0337079	0.020979	0.0538922	0.00719424	0.052356	0.0199005	0.0384615	0.0288066	0.00833333	0.0378788	0.142857
145	Dpe22:44070020	0.267838	0.210199	0.782708	0.703622	0.719706	0.798758	0.698465	0.685022	0.786683	0.751136	0.846667	0.0345982	0.0371025	0.0186722	0.0232313	0.0224359	0.0238095	0.0129199	0.0261723	0.0281215	0.0233794	0.00840336	0.02897	0.03433	0.092068
146	Dpe18:10309083	0.229008	0.396226	0.726619	0.417671	0.730435	0.813333	0.70068	0.65493	0.874439	0.873016	0.945813	0	0	0	0	0.00166667	0	0	0	0	0.0625	0.02	0.0441176	0.0172414	0.0666667
147	Dpe32:69028906	0.04811	0.328947	0.714808	0.6784	0.732739	0.703704	0.800745	0.808511	0.666667	0.781034	0.847122	0.03125	0.00216685	0.00662252	0.0255864	0.032	0.0144404	0	0.0278481	0.0121951	0.020316	0.00299401	0.0225564	0.0442708	0.0455285
148	Dpe32:14072027	0.0743034	0.0863747	0.630915	0.814741	0.786496	0.714286	0.79588	0.787307	0.7103	0.778364	0.693333	0.0755337	0.0460449	0.00628931	0.0647619	0.134615	0.0918367	0.0433121	0.0936768	0.0463079	0.0424528	0.0902778	0.0266667	0.0608696	0.178205
149	Dpe42:49302546	0.232955	0.318182	0.815261	0.6375	0.75	0.752525	0.809302	0.775591	0.77381	0.80625	0.753623	0.0625	0.0588235	0	0.0310078	0.111111	0.0769231	0	0.0754717	0.0882353	0.02	0.00699301	0.025641	0.0225225	0
150	Dpe24:58946428	0.153846	0.34	0.625	0.803922	0.760684	0.857143	0.875	0.814815	0.282051	0.636364	0.548387	0	0.00943396	0.0425532	0.0168067	0.133333	0.1875	0	0.0714286	0.012987	0.0240964	0.02	0.0390625	0.0645161	0.212121
151	Dpe01:36590305	0.287097	0.268657	0.597938	0.677419	0.6875	0.715596	0.804545	0.775148	0.692308	0.755682	0.866242	0	0	0.0135135	0.011236	0	0	0	0.0169492	0.0178571	0	0	0.0365854	0.0344828	0.0892857
152	Dpe19:20499026	0.360947	0.329466	0.778226	0.831547	0.750318	0.74115	0.810484	0.772544	0.623684	0.686695	0.644295	0.0699816	0.0563725	0.0160428	0.0397436	0.137255	0.144068	0.0560748	0.0424028	0.0390244	0.0428266	0.0275545	0.0653595	0.061039	0.173913
153	Dpe12:35752788	0.196629	0.314554	0.777778	0.6	0.732938	0.778961	0.763085	0.686778	0.77226	0.762983	0.881429	0.0153846	0.00970874	0.017094	0.0263158	0.0147929	0.0212766	0	0.0306748	0.00484262	0.0160643	0.0144928	0.0307018	0.0607029	0.02849
154	Dpe26:63250876	0.457308	0.230769	0.678191	0.702273	0.69375	0.713918	0.786408	0.775229	0.698254	0.7577	0.878713	0.0108108	0.0714286	0.0206186	0.0489796	0.032634	0.100917	0.045977	0.0471464	0.0290456	0.0180995	0.038055	0.0355987	0.0405063	0.161538
155	Dpe42:10499337	0.132911	0.228916	0.72093	0.791712	0.806723	0.718287	0.815433	0.797254	0.382456	0.682724	0.491803	0.0488722	0.00882353	0.0060423	0.0218069	0.0177453	0.0380952	0.00769231	0.0366826	0.0180505	0.0276596	0.030853	0.0252809	0.0412148	0.0443787
156	Dpe11:33183657	0.040404	0.222222	0.757143	0.755435	0.823171	0.693069	0.765625	0.790816	0.319149	0.683544	0.636364	0	0.0204082	0	0.043956	0	0	0	0	0.0172414	0.0307692	0	0.0235294	0.0347826	0.0425532
157	Dpe09:43998774	0.0680851	0.307377	0.70876	0.564877	0.735889	0.812596	0.844027	0.865279	0.422156	0.834171	0.714286	0.0115473	0	0.00423729	0.00729927	0.00325203	0	0	0.00829876	0.0121951	0.00542005	0.00348432	0.00938478	0.0137858	0
158	Dpe31:76369643	0.242325	0.320755	0.725569	0.681447	0.693989	0.743377	0.784841	0.75	0.744921	0.755622	0.830579	0.00921659	0.0142857	0.00220994	0.00464037	0.0250784	0.0285714	0.0246914	0.00481928	0.0114613	0.0369004	0.00205761	0.017341	0.0345455	0.0828729
159	Dpe12:104786075	0.2	0.188679	0.663043	0.742515	0.735484	0.624339	0.773684	0.75	0.625	0.676617	0.888172	0.0117647	0	0	0.025974	0.015625	0	0	0.0537634	0.00704225	0.0165289	0.0192308	0.00729927	0.016129	0.0235294
160	Dpe28:37219600	0.661017	0.275936	0.618163	0.892168	0.854082	0.687951	0.852911	0.899487	0.505618	0.69877	0.670814	0.222336	0.193582	0.109756	0.175258	0.245088	0.263804	0.114519	0.276181	0.20122	0.134436	0.243878	0.211656	0.2263	0.338415
161	Dpe16:98131282	0.555556	0.5	0.66087	0.719178	0.782609	0.653465	0.798611	0.721854	0.77027	0.847059	0.75	0.26087	0.180328	0.176471	0.27451	0.0595238	0.339623	0.0909091	0.180328	0.230088	0.197368	0.209677	0.272727	0.157407	0.416667
162	Dpe13:17549671	0.625	0.77305	0.732218	0.733333	0.717949	0.732558	0.666667	0.744186	0.712644	0.755556	0.800847	0.871182	0.546713	0.754386	0.718045	0.833333	0.729695	0.702703	0.671795	0.732834	0.691919	0.676856	0.697479	0.784173	0.71184
163	Dpe18:565400	0.027668	0.59322	0.693878	0.422047	0.705686	0.795139	0.770718	0.690104	0.919075	0.91629	0.941032	0	0	0	0	0.0224719	0	0	0	0	0	0	0.03125	0.0188679	0
164	Dpe42:16790222	0.788462	0.428571	0.766667	0.712418	0.821918	0.872727	0.764706	0.691057	0.62963	0.666667	0.7	0.473684	0.424242	0.625	0.652174	0.264706	0.705882	0.125	0.647059	0.473684	0.409091	0.395349	0.653846	0.727273	0.714286
165	Dpe29:64157599	0.0816327	0.296296	0.680328	0.63285	0.826446	0.75419	0.812977	0.741722	0.664179	0.813559	0.851852	0	0	0.011236	0.00247525	0	0.0333333	0	0.0277778	0	0.0206897	0	0.00609756	0	0.0181818
166	Dpe17:72352174	0.127745	0.267857	0.741497	0.634441	0.700246	0.792135	0.656716	0.617582	0.814898	0.782324	0.85923	0.00649351	0.0236686	0	0.0202703	0.0102564	0.00606061	0	0.0111732	0.00738007	0.0103093	0.00373134	0.02	0.0429594	0.0277778
167	Dpe37:17898427	0.226087	0.0730479	0.769547	0.733596	0.700855	0.769565	0.696335	0.621053	0.784553	0.65651	0.918519	0.0353982	0.121622	0.014553	0.0111732	0.0236052	0.100592	0.00445765	0.0681818	0.0552147	0	0.057554	0.036036	0.0592593	0.0900901
168	Dpe17:98805264	0.121436	0.154783	0.709379	0.610044	0.702541	0.720113	0.748244	0.72315	0.728351	0.776471	0.878241	0.0126183	0.017301	0.00155039	0.00188324	0.0174216	0.016129	0.00897436	0.0250784	0.00589971	0.0119904	0.0125786	0.0147059	0.0144665	0.0257511
169	Dpe36:49383702	0.652406	0.395349	0.632075	0.675127	0.685864	0.652174	0.700565	0.707921	0.739669	0.783476	0.84466	0.175439	0.166667	0.173913	0.106509	0.0683761	0.130841	0.0333333	0.132353	0.132159	0.185714	0.120968	0.117949	0.2	0.318339
170	Dpe31:76363462	0.367718	0.349515	0.746871	0.683356	0.736011	0.720113	0.737546	0.697007	0.767978	0.733333	0.81768	0.0178571	0.0115163	0.00114679	0.00826446	0.0338164	0.0941176	0.020202	0.0238394	0.0122549	0.020595	0.0331675	0.0146789	0.0311958	0.0912863
171	Dpe41:13621238	0.563291	0.467532	0.685315	0.678261	0.711864	0.731092	0.791908	0.735632	0.727273	0.794521	0.826087	0.182927	0.157143	0.108844	0.149351	0.0915033	0.1875	0.115385	0.419214	0.173913	0.134454	0.145985	0.198413	0.208333	0.344444
172	Dpe05:25712152	0.0588235	0.275	0.754902	0.567376	0.697674	0.822917	0.717742	0.6875	0.831169	0.796296	0.886792	0	0	0	0.0322581	0	0	0	0	0	0	0.0049505	0.0294118	0.0344828	0.0238095
173	Dpe20:22080851	0.488095	0.0625	0.729167	0.833333	0.783784	0.709677	0.847826	0.707317	0.48	0.702703	0.653846	0.0240964	0	0	0.0338983	0.025	0.0645161	0	0.0952381	0	0	0.0584795	0	0.0133333	0.0384615
174	Dpe32:3336320	0.246032	0.385542	0.629758	0.821192	0.794393	0.693487	0.795833	0.758772	0.635468	0.75	0.778302	0.0227273	0	0.00726141	0.0155039	0.027027	0	0	0.0659341	0	0.00980392	0.0231092	0.0168067	0.0486726	0.144578
175	Dpe09:13044666	0.0731707	0.411765	0.764463	0.617188	0.662791	0.730769	0.738776	0.7603	0.77665	0.810345	0.743243	0	0.0120482	0	0	0	0	0	0.0243902	0.0136986	0.0322581	0	0.05	0.0517241	0.025
176	Dpe11:101999969	0.234513	0.356322	0.753333	0.694878	0.753623	0.770227	0.734545	0.703947	0.701245	0.711957	0.805054	0.032967	0.0547945	0.0223881	0.0650407	0.0151515	0.0594059	0	0.0526316	0.00769231	0.0163934	0	0.0327869	0.0373832	0.12963
177	Dpe29:56418873	0.209677	0.367347	0.779661	0.685484	0.694444	0.747368	0.780702	0.717949	0.583333	0.714286	0.915493	0	0	0	0	0	0	0	0	0	0	0	0.0175439	0.0151515	0
178	Dpe40:41723218	0.734349	0.286219	0.709821	0.868	0.764463	0.64539	0.858434	0.854701	0.510345	0.683735	0.643216	0.169935	0.117925	0.0241935	0.0502959	0.106383	0.245283	0.037037	0.0940171	0.0993976	0.0839161	0.181548	0.0812183	0.146067	0.251208
179	Dpe45:21515951	0.542636	0.176471	0.645161	0.555556	0.590909	0.583333	0.6	0.818182	0.77551	0.807692	0.884615	0.0769231	0	0	0	0	0	0	0.181818	0	0.0555556	0.130435	0.0344828	0.0571429	0
180	Dpe09:101305536	0.744681	0.4	0.723404	0.84	0.8125	0.774194	0.703704	0.674419	0.682927	0.756757	0.52381	0.207547	0.047619	0.222222	0.296296	0.0294118	0.136364	0	0.121212	0.0909091	0.106383	0	0.128571	0.12782	0.285714
181	Dpe06:130659183	0.0787992	0.265306	0.733696	0.692737	0.705556	0.722222	0.650442	0.634021	0.72043	0.822835	0.885542	0	0	0	0.00990099	0.0505051	0.0454545	0	0.0181818	0.0666667	0	0.037037	0.0263158	0.0194175	0.105263
182	Dpe11:106704428	0.00771775	0.525424	0.787589	0.653361	0.786787	0.829401	0.456925	0.468586	0.87859	0.91791	0.907579	0.0425532	0.0321285	0.0240964	0.0377734	0.0514706	0.0813397	0.04	0.0552147	0.0170068	0.0472973	0.035	0.0103093	0.0850202	0.22619
183	Dpe04:141599888	0.368421	0.384615	0.626984	0.789474	0.703704	0.761364	0.754098	0.764706	0.615385	0.765625	0.764706	0.183099	0.132075	0.14433	0.132653	0.238095	0.2	0.1	0.173913	0.0869565	0.188119	0.16	0.155738	0.198347	0.152542
184	Dpe11:33183485	0.193548	0.25	0.714286	0.720257	0.835821	0.717949	0.732877	0.777778	0.257143	0.711864	0.68	0.025	0.0204082	0	0.0315789	0	0.0454545	0	0	0	0.0212766	0.0120482	0	0.0102041	0
185	Dpe35:57203629	0.725806	0.414286	0.710327	0.788288	0.746094	0.722543	0.765517	0.745247	0.594164	0.70255	0.817259	0.174359	0.138329	0.18125	0.117429	0.2	0.28866	0.138462	0.322481	0.0990099	0.162465	0.315789	0.127619	0.19084	0.28
186	Dpe13:37356182	0.208543	0.338462	0.69419	0.662534	0.742671	0.701587	0.794872	0.766849	0.641791	0.730878	0.79085	0.113402	0.114504	0.0338983	0.0915033	0.14557	0.0659722	0.0752688	0.118182	0.0861423	0.0833333	0.169565	0.0793651	0.206522	0.177606
187	Dpe16:79545786	0.0967742	0.272727	0.592965	0.648936	0.732824	0.637931	0.672	0.655405	0.77665	0.774648	0.898026	0.0701754	0.0246479	0	0.03125	0.012987	0	0	0.0337079	0.0173611	0.0234375	0.00625	0	0.0359281	0.112676
188	Dpe03:58779116	0.537879	0.207207	0.630631	0.810298	0.782178	0.681159	0.77686	0.807407	0.368421	0.528571	0.484848	0.125	0.0517241	0.0789474	0.108696	0.0588235	0.272727	0.0714286	0.169014	0.075	0.0693069	0.184783	0.0886076	0.121212	0.326531
189	Dpe18:72804508	0.0642857	0.078125	0.486486	0.433333	0.404494	0.623188	0.309091	0.206349	0.822222	0.75	0.864785	0	0.0363636	0	0	0	0	0	0	0	0.0379747	0.00584795	0	0.0300752	0
190	Dpe10:118276853	0.624654	0.26506	0.569853	0.846154	0.726351	0.620438	0.860577	0.813793	0.46063	0.620438	0.509259	0.111607	0.0720339	0.0101523	0.0635452	0.0112994	0.175097	0.0650407	0.0851064	0.122507	0.0606061	0.0909091	0.0382979	0.0517799	0.369048
191	Dpe20:78972843	0.266667	0.245902	0.563492	0.806569	0.75	0.731183	0.756906	0.79235	0.577465	0.541667	0.666667	0.0357143	0.0307692	0.046875	0.0645161	0.00414938	0.0645161	0	0.0379747	0	0.031746	0.021978	0	0.0481283	0.127907
192	Dpe32:20632431	0.210526	0.402367	0.743276	0.619369	0.732877	0.733189	0.749141	0.708978	0.638767	0.758389	0.825472	0.0267857	0.0305344	0	0.0977444	0.011976	0.0613718	0.0155039	0.0409836	0.0245232	0.0295858	0.0101781	0.0412371	0.115152	0.147239
193	Dpe09:46876335	0.392789	0.247191	0.665208	0.81072	0.721311	0.694444	0.773266	0.756803	0.51145	0.654676	0.805328	0.0164835	0.0111111	0	0.00641026	0.0118443	0.00502513	0	0.00842697	0.0127877	0.0133929	0.0053286	0.0217391	0.0542373	0.037037
194	Dpe18:59289783	0.666667	0.378788	0.715596	0.767442	0.70068	0.73913	0.726562	0.717514	0.666667	0.676471	0.583333	0.507937	0.384615	0.37037	0.605634	0.169643	0.351351	0.583333	0.402174	0.568966	0.403846	0.411765	0.438596	0.47973	0.448276
195	Dpe14:50042564	0.37788	0.189189	0.772871	0.720117	0.736264	0.696552	0.707792	0.59058	0.672566	0.70155	0.834395	0.0952381	0.026087	0.00497512	0.0163934	0.0352113	0.0603448	0.00819672	0.0473934	0.0136054	0.010101	0.027027	0.0462963	0.0300752	0.151316
196	Dpe20:42708052	0.215352	0.0263158	0.423077	0.1875	0.619048	0.521739	0.431373	0.366667	0.715447	0.803571	0.92887	0.0136986	0	0	0	0	0	0	0	0	0	0	0	0.00636943	0.0379747
197	Dpe27:46771534	0.11315	0.256098	0.734234	0.563348	0.644809	0.711944	0.680942	0.699422	0.70603	0.810084	0.8379	0.0520231	0.0280374	0.00613497	0.01875	0.0342857	0.0277778	0.0157895	0.0236967	0.0283019	0.0241692	0.0277778	0.0235602	0.0314342	0.0705882
198	Dpe08:63416034	0.456522	0.126246	0.703704	0.719298	0.771429	0.658537	0.8	0.802198	0.538462	0.714286	0.518519	0.113208	0.2	0.0625	0.117647	0.25	0.231707	0.0145985	0.0833333	0.325581	0.0277778	0.0992366	0.138249	0.107692	0.260274
199	Dpe19:52805771	0.193676	0.25	0.7	0.598086	0.742857	0.733766	0.767857	0.752941	0.54386	0.80198	0.755556	0	0	0	0	0	0	0	0.0434783	0.0625	0.027027	0	0.0384615	0	0.15
200	Dpe39:54701473	0.49359	0.192308	0.655319	0.834728	0.761497	0.66383	0.823592	0.825295	0.538298	0.679406	0.636943	0.0736842	0.0567595	0.0116034	0.0556128	0.134818	0.163158	0.0680359	0.0616883	0.0764331	0.0460251	0.0696938	0.0432034	0.0787487	0.267368
201	Dpe12:35737258	0.127273	0.308725	0.780096	0.573701	0.715499	0.760748	0.736739	0.669039	0.696275	0.756098	0.858173	0.025	0.0707071	0.0111111	0.0191571	0.00769231	0.0629921	0	0.0495868	0.00380228	0.0273224	0.0311111	0.0482759	0.0699588	0.0704846
202	Dpe32:20631900	0.0657895	0.331522	0.734584	0.527473	0.694377	0.762673	0.724382	0.643087	0.733161	0.740157	0.879121	0.0155039	0.0490566	0.00549451	0.103896	0.0236686	0.0580645	0.0338983	0.0326531	0.047619	0.0232558	0.0130208	0.0666667	0.150376	0.122388
203	Dpe06:28894404	0.753351	0.725702	0.721106	0.785024	0.813776	0.728516	0.774617	0.767442	0.618852	0.657459	0.539394	0.727876	0.527115	0.736264	0.436036	0.850539	0.649746	0.635827	0.552876	0.335766	0.573892	0.708531	0.726477	0.757028	0.575203
204	Dpe02:83047343	0.502232	0.378151	0.59375	0.871523	0.732704	0.636042	0.738462	0.772846	0.457317	0.581818	0.608466	0.136646	0.0344828	0.0310559	0.0427136	0.0956522	0.114286	0.0625	0.103245	0.0458333	0.0691057	0.0343511	0.0543807	0.0924528	0.143791
205	Dpe06:73043279	0.421875	0.172414	0.583333	0.786325	0.815217	0.597938	0.844156	0.80117	0.458333	0.65812	0.62963	0.0430108	0.125	0	0.031746	0.0357143	0.192308	0.0123457	0.0769231	0.0765957	0.0869565	0.0962343	0.0517241	0.0882353	0.266667
206	Dpe01:105378202	0.715	0.723404	0.700713	0.746946	0.699499	0.753341	0.734072	0.730284	0.668625	0.720238	0.638095	0.677321	0.578732	0.463542	0.495968	0.57377	0.772727	0.454545	0.517361	0.588235	0.599624	0.601889	0.763825	0.717314	0.4875
207	Dpe06:35624622	0.152695	0.529851	0.722955	0.521036	0.625	0.748619	0.543478	0.51087	0.811494	0.803797	0.901384	0	0	0	0.0196078	0	0.0375	0	0	0	0.0186916	0.00694444	0.0075188	0.0487805	0
208	Dpe01:37746646	0.0700637	0.0704225	0.793103	0.581882	0.692308	0.76779	0.657143	0.660287	0.705584	0.711744	0.845771	0.0121951	0	0	0	0.0277778	0.0102041	0	0.00917431	0.0277778	0.0425532	0	0.00900901	0.0352941	0.0677966
209	Dpe16:79519484	0.0620155	0.326531	0.587368	0.551378	0.638177	0.636569	0.68	0.661808	0.751244	0.719682	0.906071	0.0127389	0	0.0117647	0.00178571	0.00681431	0.0159574	0.0294118	0.00485437	0.00404313	0	0.0152672	0.00314465	0.0147783	0.024911
210	Dpe07:93267738	0.0942761	0.359477	0.742729	0.60262	0.710526	0.760766	0.642857	0.608696	0.710648	0.76749	0.843972	0	0.0134228	0	0.0192308	0.0104167	0.0277778	0	0.0177778	0.015	0.0136986	0.00423729	0.010582	0.021978	0.0714286
211	Dpe17:72357687	0.371968	0.322835	0.721612	0.696915	0.678363	0.770742	0.574124	0.493939	0.746356	0.774312	0.78754	0.0882353	0.0437956	0.056338	0.049505	0.0353982	0.0689655	0.03125	0.122137	0.0691244	0.0763359	0.0702703	0.0805687	0.0596026	0.102564
212	Dpe32:22940331	0.04	0.228571	0.676056	0.76259	0.666667	0.709677	0.813333	0.79	0.30303	0.630435	0.636364	0	0.0571429	0.0243902	0.0422535	0.0116279	0.0487805	0	0	0.0634921	0.0454545	0.0298507	0.0232558	0.0373832	0.148148
213	Dpe41:27377690	0.167984	0.195364	0.664887	0.745763	0.756032	0.690671	0.817016	0.792128	0.379603	0.625912	0.558559	0.0163399	0.0137195	0.025641	0.00809249	0.0407407	0.0418719	0.0306122	0.0313112	0.0233577	0.0106195	0.0192644	0.0137795	0.0215054	0.102094
214	Dpe17:72362446	0.124646	0.30303	0.722513	0.458111	0.714286	0.732584	0.614173	0.630769	0.786765	0.765714	0.897306	0.0126582	0	0	0.011583	0.00877193	0	0	0	0.00465116	0.0150376	0.00561798	0.0273224	0.0191571	0.0113636
215	Dpe36:49383703	0.601064	0.312139	0.603774	0.671717	0.596859	0.572848	0.679775	0.720588	0.718427	0.723164	0.833603	0.103448	0.0460829	0.0869565	0.0404624	0.042735	0.059375	0.03125	0.0882353	0.0264317	0.0714286	0.072	0.0459184	0.0833333	0.249135
216	Dpe13:48713044	0.721109	0.317308	0.575385	0.832808	0.727273	0.585075	0.757642	0.776398	0.530364	0.643963	0.795082	0.280632	0.334884	0.101064	0.202232	0.570248	0.444444	0.149864	0.468401	0.32549	0.178284	0.293886	0.219069	0.231198	0.59194
217	Dpe18:565418	0.0569395	0.561404	0.679348	0.336735	0.668852	0.736334	0.765333	0.696078	0.883008	0.894624	0.926366	0	0	0	0	0	0.0294118	0	0.0277778	0	0	0.0222222	0.0333333	0	0
218	Dpe02:112956866	0.0696023	0.137725	0.651446	0.585739	0.635021	0.695238	0.653516	0.634483	0.737828	0.721698	0.89445	0.0132013	0.0162413	0	0.00639659	0.010989	0.0100251	0	0.0197368	0	0.00514139	0.00796813	0.00854701	0.0151803	0.0924025
219	Dpe30:5751633	0.747024	0.678261	0.775862	0.678674	0.716	0.728814	0.678133	0.633962	0.762376	0.758772	0.785714	0.548387	0.572482	0.669565	0.651515	0.810897	0.798658	0.509804	0.615142	0.650794	0.61811	0.696429	0.655738	0.628895	0.809955
220	Dpe14:34990891	0.908708	0.354369	0.725641	0.695652	0.74026	0.628743	0.808511	0.759259	0.711963	0.615599	0.786164	0.372005	0.53473	0.864865	0.608369	0.723881	0.607143	0.214039	0.521558	0.647764	0.71875	0.419839	0.242297	0.503464	0.660417
221	Dpe29:63342146	0.351648	0.34375	0.753521	0.729412	0.649485	0.706422	0.568627	0.59322	0.864865	0.77193	0.79661	0.166667	0	0.0833333	0.102041	0.00516129	0.105263	0.0555556	0.119048	0.0588235	0.0784314	0.0615385	0.106383	0.170455	0.185185
222	Dpe39:36862241	0.490196	0.76	0.725	0.58209	0.661017	0.7	0.75	0.592593	0.822222	0.75	0.878049	0.384615	0.684211	0.689655	0.368421	0.592593	0.571429	0.4	0.473684	0.555556	0.516129	0.5	0.448276	0.45283	0.615385
223	Dpe33:46332269	0.253333	0.252632	0.649547	0.765886	0.754011	0.68942	0.757732	0.775161	0.372263	0.588496	0.391892	0.020979	0	0.0350877	0.0491803	0.0335366	0.0753425	0.0322581	0.0245399	0.0295359	0.015544	0.0432099	0.0150754	0.0458221	0.0592105
224	Dpe25:35639719	0.578947	0.333333	0.664894	0.643939	0.768212	0.682171	0.733728	0.775401	0.532787	0.724138	0.801653	0.0615385	0.0380952	0.0173913	0.0128755	0.107143	0.0454545	0	0.0709677	0.0167598	0.0364964	0.0676692	0.0294118	0.0300752	0.122807
225	Dpe02:142181526	0.794118	0.709677	0.716981	0.638298	0.776119	0.68	0.676692	0.717557	0.661017	0.728571	0.625	0.626667	0.52459	0.8	0.75	0.4375	0.32967	0.534884	0.581897	0.735849	0.53632	0.643229	0.585366	0.686567	0.696629
226	Dpe43:21819529	0.174757	0.222222	0.766423	0.5	0.572816	0.640625	0.742424	0.625514	0.690058	0.824427	0.88764	0.03	0	0	0.00480769	0.0186335	0	0	0	0	0.00821918	0	0	0.0272953	0
227	Dpe14:31674289	0.128571	0.37037	0.661538	0.598425	0.58	0.813559	0.514706	0.614458	0.814815	0.763889	0.963415	0	0	0.0263158	0.0588235	0	0	0	0	0	0	0.016129	0	0.0166667	0
228	Dpe35:46613589	0.432836	0.352941	0.616236	0.735437	0.731183	0.735897	0.768116	0.763869	0.449405	0.635659	0.642202	0.0873362	0.16179	0.0442656	0.116959	0.0841463	0.338235	0.0917874	0.110955	0.228873	0.0916905	0.0917108	0.158436	0.123937	0.285366
229	Dpe33:53320360	0.407895	0.357143	0.616438	0.615385	0.780488	0.694444	0.823077	0.741935	0.409091	0.646154	0.5	0.142857	0.0909091	0.0294118	0.142857	0.0322581	0.166667	0.185185	0.208333	0.15	0.0689655	0.111111	0.116279	0.0821918	0.333333
230	Dpe33:53487532	0.123288	0.346154	0.718121	0.614286	0.669231	0.649635	0.698492	0.680473	0.695238	0.695187	0.855072	0	0	0	0.025	0.00122549	0	0	0.0212766	0	0	0	0.0294118	0.027027	0
231	Dpe01:55260655	0.780303	0.798601	0.782609	0.708651	0.707042	0.769559	0.655682	0.681694	0.723684	0.691554	0.49858	0.865169	0.849776	0.958192	0.822545	0.93341	0.826725	0.75	0.848552	0.811937	0.857464	0.891055	0.901515	0.900685	0.781457
232	Dpe33:45999194	0.607477	0.27451	0.705882	0.677165	0.633803	0.657534	0.731034	0.796992	0.346154	0.697674	0.875	0.0344828	0.1	0.0672269	0.0514706	0.0625	0.0645161	0.0333333	0.134146	0.111111	0.119658	0.0197183	0.0394737	0.0666667	0.209302
233	Dpe13:13388927	0.09375	0.22	0.797101	0.747967	0.768	0.608696	0.760736	0.710843	0.417722	0.580357	0.296296	0	0.0114943	0	0	0.0641026	0	0.0833333	0.0930233	0.008	0	0	0	0.0116279	0.0635838
234	Dpe20:23601932	0.0992908	0.193548	0.757895	0.66	0.77907	0.636364	0.732394	0.567164	0.75	0.72	0.558824	0	0	0	0	0	0	0	0	0	0	0.0322581	0.0188679	0.0289855	0.0333333
235	Dpe39:44974249	0.229329	0.309429	0.695201	0.468625	0.596606	0.743555	0.517289	0.539216	0.892116	0.858136	0.914865	0.038	0.05	0.0548387	0.074813	0.0125	0.0260708	0.0101892	0.0363349	0.052381	0.0339559	0.0270677	0.137472	0.0858434	0.0704846
236	Dpe11:94419848	0.102911	0.419753	0.768935	0.609861	0.706294	0.65184	0.800422	0.800459	0.466377	0.619048	0.669789	0.0168067	0.0266667	0	0	0.00706714	0	0	0.0342857	0.0267857	0.0103093	0.00655738	0.0491803	0.0930233	0.0175439
237	Dpe14:32192395	0.100917	0.540816	0.749104	0.412206	0.613208	0.691406	0.714754	0.70472	0.816547	0.807131	0.894253	0.0192308	0	0	0.00735294	0.00236967	0.0034965	0	0	0	0.0675676	0	0.02	0.0122699	0.0524476
238	Dpe45:14761684	0.223404	0.236842	0.731343	0.565789	0.681818	0.725	0.692308	0.711111	0.666667	0.746269	0.7	0	0.0333333	0	0	0.0833333	0	0	0	0	0	0.0151515	0	0.115385	0.037037
239	Dpe16:24465196	0.0622711	0.241379	0.625	0.407895	0.634043	0.732394	0.683077	0.636111	0.814607	0.803879	0.899772	0	0	0	0	0	0.00970874	0	0.00588235	0	0.0243902	0.00680272	0.0177778	0.0105263	0.04
240	Dpe45:19465176	0.658242	0.629834	0.651497	0.597701	0.767857	0.706642	0.745335	0.668521	0.657718	0.751786	0.608541	0.561086	0.399333	0.567308	0.512792	0.646037	0.658863	0.682353	0.563422	0.525886	0.48037	0.639229	0.543925	0.551541	0.574526
241	Dpe33:46332382	0.235849	0.39726	0.675373	0.686404	0.726316	0.694581	0.737179	0.782991	0.303922	0.635802	0.555556	0.037037	0	0.0206186	0.0310559	0.008	0.00884956	0.037037	0.008	0.0289855	0.012987	0.025974	0.00617284	0.0286738	0.0291262
242	Dpe10:42998643	0.51895	0.380435	0.680297	0.703226	0.675439	0.701149	0.747596	0.680804	0.575581	0.651515	0.641975	0.303867	0.41989	0.436975	0.374194	0.874505	0.561983	0.295082	0.365132	0.357414	0.443662	0.444444	0.374502	0.422122	0.511111
243	Dpe20:58810294	0.264901	0.190476	0.703125	0.639344	0.77551	0.609375	0.73494	0.741176	0.483871	0.716667	0.844444	0	0	0	0.0714286	0	0	0	0	0	0.0294118	0.0322581	0.0285714	0.0222222	0
244	Dpe31:39468545	0.293375	0.606061	0.5625	0.566038	0.549618	0.454545	0.74212	0.787879	0.413793	0.694215	0.666667	0.09375	0	0.0714286	0.0833333	0.0277778	0.25	0.142857	0.151125	0.5	0.121212	0.126027	0.2	0.0714286	0.25
245	Dpe34:38026886	0.0714286	0.428571	0.727273	0.672566	0.697674	0.698324	0.727811	0.675676	0.717391	0.606936	0.645161	0	0	0	0	0	0	0	0	0	0	0	0	0	0.272727
246	Dpe27:48560921	0.794953	0.0619469	0.445255	0.774834	0.75	0.6	0.80597	0.824242	0.525253	0.673469	0.673469	0.0454545	0.16	0.0588235	0.292135	0.0136986	0.206349	0.0441989	0.320388	0.334661	0.09	0.202532	0.036036	0.09375	0.267241
247	Dpe09:46883227	0.278902	0.198556	0.588372	0.713396	0.692529	0.629243	0.781879	0.735245	0.526042	0.628916	0.762208	0.0212766	0.0258065	0.0132743	0.0272727	0.00776398	0	0	0.0160116	0.0198511	0.0368852	0.0152284	0.00873362	0.043771	0.0443038
248	Dpe35:11362803	0.503937	0.25	0.657143	0.612903	0.634921	0.577778	0.734375	0.75	0.666667	0.650794	0.864407	0	0	0	0.0277778	0	0.0243902	0	0.0322581	0	0	0	0.0350877	0	0.0833333
249	Dpe40:14962602	0.309211	0.525974	0.668651	0.768831	0.732993	0.654741	0.74711	0.748865	0.505828	0.690763	0.454545	0.155172	0.25	0.0153061	0.0616114	0.292453	0.208333	0.173913	0.189011	0.0877193	0.0689655	0.15522	0.161765	0.0649351	0.0909091
250	Dpe39:44899311	0.00869565	0.316901	0.661453	0.633822	0.610778	0.734494	0.453104	0.460905	0.795829	0.784753	0.927048	0.00482315	0.00117233	0.00116009	0.0078125	0.00943396	0.0045403	0.00925926	0.00471698	0.00112867	0.0708955	0.00323625	0.0170261	0.0266204	0.0218182
251	Dpe43:17474046	0.109244	0.247863	0.57764	0.411348	0.482993	0.601064	0.601156	0.687204	0.646825	0.736641	0.937209	0	0.00829876	0	0.00872093	0.00343643	0	0	0.00460829	0	0	0	0.0222222	0.0149813	0.057377
252	Dpe37:51792321	0.103333	0.390244	0.737589	0.60339	0.75	0.591716	0.764228	0.7125	0.663043	0.689922	0.690073	0	0	0	0	0.0102564	0	0	0.00763359	0	0	0	0	0	0.030303
253	Dpe06:130958014	0.208333	0.220779	0.619048	0.593583	0.767442	0.583893	0.716129	0.669643	0.646259	0.740933	0.813187	0.0392157	0	0.00595238	0.0227273	0.00609756	0.0428571	0	0.00761421	0	0.0416667	0.020979	0.011976	0.0260417	0.0238095
254	Dpe04:141599856	0.509804	0.45	0.599156	0.658163	0.594595	0.7	0.634538	0.675325	0.698324	0.73494	0.85567	0.308943	0.20202	0.275	0.202572	0.204545	0.308642	0.291667	0.243243	0.201342	0.214724	0.219697	0.269036	0.327103	0.226804
255	Dpe08:52833220	0.265306	0.246753	0.728	0.720779	0.728682	0.666667	0.660377	0.619048	0.527778	0.75	0.682692	0.0384615	0.0581395	0.012987	0.0583333	0.0104167	0.0909091	0.0606061	0.0661765	0.0530303	0.0344828	0.0518868	0.0305344	0.0198675	0.154472
256	Dpe42:47715862	0.294118	0.545455	0.5625	0.526316	0.85	0.875	0.75	0.636364	0.3	0.75	0.846154	0.333333	0.142857	0	0.136364	0.0163934	0.25	0	0.130435	0.0833333	0	0.142857	0	0.111111	0.266667
257	Dpe01:139218207	0.837563	0.76	0.765472	0.642729	0.578947	0.690583	0.675862	0.721154	0.664557	0.714912	0.6875	0.847619	0.708995	0.8	0.612048	0.680851	0.81289	0.896552	0.798995	0.58162	0.812371	0.714286	0.885572	0.770598	0.803621
258	Dpe11:61960358	0.06	0.0171429	0.468354	0.670213	0.836538	0.392157	0.905325	0.807512	0.107143	0.5	0.458333	0.0194805	0.03	0	0.0265487	0.102564	0.0540541	0.0134228	0.0104167	0.0275862	0.00680272	0.0212121	0.00584795	0.0196078	0.0671642
259	Dpe16:27350373	0.139121	0.0811138	0.671285	0.609694	0.735688	0.691299	0.725053	0.758741	0.537464	0.727717	0.605128	0.00517598	0.00704225	0	0.00584112	0.00486618	0.00727273	0.00415369	0.0165289	0.0060241	0.0107962	0.0217617	0.00948509	0.0130952	0.0419162
260	Dpe30:44559907	0.0352941	0.275362	0.655949	0.682051	0.639423	0.73029	0.661479	0.610879	0.676871	0.597826	0.803859	0	0	0.0175439	0.00625	0.0487805	0.028169	0.0344828	0.005	0.00330033	0.0271739	0	0.0225564	0.0176991	0.0305344
261	Dpe14:89930705	0.487671	0.231111	0.580723	0.777154	0.722527	0.647416	0.749386	0.745547	0.494444	0.621528	0.689119	0.0714286	0.0690909	0.0110701	0.052	0.0320122	0.103896	0.0472441	0.122222	0.0372807	0.0421053	0.07277	0.0508021	0.0541958	0.224784
262	Dpe07:55535096	0.145833	0.326923	0.639344	0.690691	0.726496	0.594595	0.785714	0.722581	0.569767	0.646018	0.46	0	0	0	0.0263158	0.0392157	0.0363636	0	0.025974	0.0229008	0.020202	0.0642202	0	0.00666667	0.0882353
263	Dpe40:38968194	0.293629	0.341615	0.641651	0.579609	0.686235	0.670507	0.736842	0.667219	0.607143	0.632302	0.877264	0.0138889	0.012	0.0113852	0.00401606	0.0206186	0.00487805	0.0229885	0.0182927	0.0116279	0	0.037037	0.0152091	0.0194175	0.0386473
264	Dpe14:32187733	0.0633803	0.539216	0.710526	0.503737	0.732648	0.68232	0.705185	0.696756	0.691906	0.664865	0.78882	0	0	0	0.0125	0	0	0	0	0	0	0.00884956	0	0.0288462	0.0111732
265	Dpe07:11800093	0.0652174	0.350877	0.642458	0.587879	0.610687	0.6	0.72067	0.643243	0.715517	0.702703	0.788462	0.037037	0.0434783	0	0.0238095	0	0	0	0.012987	0	0	0.0277778	0.0138889	0	0.0555556
266	Dpe32:14071289	0.039548	0.0738423	0.57257	0.711565	0.713885	0.661104	0.723238	0.700265	0.628422	0.690629	0.6625	0.00499376	0.0035461	0.00202429	0.0245566	0.0326797	0.0223048	0.00487805	0.0154905	0.00977995	0.00484653	0.0240602	0.00588235	0.0254777	0.0609453
267	Dpe11:5461908	0.0746667	0.211144	0.676056	0.690773	0.739803	0.688235	0.690355	0.649457	0.47546	0.716279	0.494318	0.0326409	0.015942	0.00437637	0.0129702	0.00321543	0.0557276	0.0526316	0.0311958	0.0121457	0.00833333	0.0329289	0.0167131	0.0229555	0.0744048
268	Dpe14:32195986	0.266476	0.437908	0.706383	0.445213	0.693182	0.724444	0.695108	0.666271	0.776316	0.755952	0.867133	0.0348837	0.0214286	0	0.0308642	0.00383877	0.00625	0	0	0	0.0266667	0.0180723	0.00598802	0.0177515	0.0990099
269	Dpe01:132936010	0.0490798	0.390728	0.672014	0.551089	0.707889	0.651551	0.73021	0.738382	0.64	0.655098	0.700361	0	0.0196078	0	0.00446429	0.00574713	0.0113636	0	0	0.00735294	0.00568182	0.00487805	0.0121457	0.027907	0.0753425
270	Dpe35:20252971	0.0263158	0.121951	0.592	0.71875	0.645161	0.5625	0.773585	0.764228	0.538462	0.64	0.735294	0.0133333	0.0223881	0	0.0306122	0.010917	0.0722892	0.0116279	0.0419162	0.00813008	0.0265487	0.0136986	0.0277778	0.0659341	0.0606061
271	Dpe13:21760605	0.138298	0.136364	0.648649	0.666667	0.653846	0.673469	0.625	0.769231	0.461538	0.583333	0.844444	0	0	0	0	0.0224719	0	0	0.0222222	0.0208333	0	0	0.0194175	0.0125786	0.157895
272	Dpe14:70406825	0.056338	0.194805	0.731959	0.43662	0.639676	0.72524	0.574074	0.502463	0.807799	0.703488	0.869969	0	0	0.0285714	0	0.0588235	0.0364583	0.0172414	0	0.0141844	0.0172414	0.00598802	0.016129	0.0337079	0.0333333
273	Dpe08:63269122	0.526316	0.226337	0.534884	0.8	0.76	0.5	0.696078	0.694444	0.511628	0.71831	0.571429	0.320388	0.185185	0.142857	0.242424	0.333333	0.252874	0.044586	0.253846	0.108108	0.230769	0.202703	0.264574	0.268657	0.380952
274	Dpe42:41942375	0.179487	0.485411	0.255882	0.478261	0.432343	0.709783	0.319277	0.322148	0.777168	0.713152	0.87157	0.0326087	0.00749465	0	0.0504808	0	0.0534188	0.0263158	0.0229008	0.0163399	0.0372093	0.038674	0.0537634	0.0645161	0.0868902
275	Dpe09:112905768	0.512852	0.323529	0.632653	0.683099	0.694444	0.555556	0.691275	0.721893	0.37931	0.583333	0.625	0.164384	0.0526316	0.0769231	0.136364	0.0862069	0.28125	0.131579	0.292683	0.222222	0.210526	0.25	0.170732	0.3	0.4375
276	Dpe45:26225392	0.203666	0.0649718	0.680905	0.568675	0.662983	0.667763	0.664992	0.545293	0.67128	0.748437	0.875862	0.00870647	0.0147783	0.0175439	0.0375	0.00211416	0.0358566	0.00458716	0.015625	0.0106952	0.00961538	0.0104712	0	0.0230263	0.0897959
277	Dpe35:45904619	0.222222	0.257143	0.666667	0.677419	0.666667	0.741379	0.67619	0.736842	0.291667	0.6875	0.4	0	0	0	0.0166667	0.0363636	0.178571	0	0.12	0.0192308	0	0.0307692	0.0175439	0.0141844	0
278	Dpe14:48916613	0.312384	0.318841	0.672727	0.614679	0.711864	0.627451	0.75641	0.772152	0.5	0.625	0.272727	0.235294	0.0625	0	0	0.00207039	0.153846	0.111111	0.0952381	0	0.05	0.117647	0.166667	0.0689655	0.125
279	Dpe38:38307103	0.0211268	0.168421	0.697368	0.683386	0.733591	0.655172	0.78882	0.692308	0.4	0.615079	0.636792	0.015873	0.00775194	0	0.0028169	0	0	0	0.0196078	0.003003	0	0.0042735	0.019685	0.00884956	0.0111732
280	Dpe32:18319859	0.203704	0.291667	0.8	0.666667	0.736842	0.615385	0.586207	0.714286	0.606061	0.451613	0.677419	0	0	0	0.0666667	0.03125	0	0	0	0	0	0.0163934	0	0.0810811	0.235294
281	Dpe24:69075565	0.266402	0.251724	0.542056	0.596844	0.626647	0.628188	0.663842	0.671642	0.684604	0.714734	0.876603	0.0818505	0.0483516	0.0218978	0.0292398	0.0490956	0.0564516	0.040404	0.10585	0.0300633	0.0321285	0.108514	0.052	0.0570866	0.119792
282	Dpe23:51601173	0.0897436	0.391753	0.542781	0.367935	0.521678	0.590909	0.674224	0.605601	0.901149	0.803066	0.931523	0.00520833	0	0	0.0724638	0	0.0227273	0	0.010989	0.0169492	0.0147059	0.0133333	0.0273973	0.0271493	0.0142857
283	Dpe25:33693653	0.355932	0.166667	0.722222	0.761905	0.666667	0.613636	0.714286	0.654206	0.333333	0.566667	0.5	0	0.0357143	0	0.0526316	0.0294118	0.111111	0.0833333	0.0882353	0.0344828	0.04	0.0740741	0	0.0333333	0.1875
284	Dpe17:72446248	0.494118	0.330159	0.721893	0.454318	0.603989	0.719788	0.491979	0.481081	0.819292	0.765734	0.860252	0.0368852	0	0.0074813	0.0283019	0.0122449	0.0138889	0.0114943	0.0323529	0.00394477	0.019337	0.0182648	0.0236559	0.0426929	0.0310078
285	Dpe09:16848693	0.448017	0.285714	0.604994	0.700124	0.647059	0.548794	0.68552	0.673423	0.602353	0.686158	0.832569	0.113256	0.0437637	0.0454545	0.0480769	0.101045	0.17861	0.0945946	0.150057	0.0562914	0.0882852	0.0943796	0.0771812	0.122105	0.213757
286	Dpe09:46883277	0.273463	0.208163	0.642686	0.670906	0.654762	0.584967	0.754011	0.678445	0.521739	0.609223	0.751756	0.0125	0.0316456	0.00239234	0.0268456	0.0195035	0.0253165	0	0.0254372	0.0159151	0.0611354	0.012963	0.028436	0.0252708	0.0369128
287	Dpe14:88468495	0.504348	0.266272	0.544118	0.732143	0.563107	0.603175	0.736842	0.833333	0.506667	0.60396	0.7	0.223404	0.196429	0.118644	0.288591	0.192982	0.166667	0.100719	0.225455	0.195402	0.211429	0.281938	0.198113	0.2	0.329787
288	Dpe24:70550915	0.0769231	0.0277778	0.5	0.5625	0.647059	0.666667	0.688889	0.674419	0.825	0.622951	0.928571	0	0	0	0.04	0	0.0666667	0	0.0232558	0.125	0	0.010989	0	0.0273973	0.0434783
289	Dpe09:46474866	0.4	0.425532	0.718919	0.709302	0.648	0.705882	0.572581	0.465347	0.690722	0.692982	0.689189	0.53125	0.551181	0.56	0.388693	0.451404	0.611111	0.472727	0.468208	0.511765	0.522388	0.732394	0.467742	0.515254	0.560748
290	Dpe43:39109956	0.119658	0.222222	0.681319	0.57513	0.596154	0.637795	0.694805	0.75	0.695652	0.65812	0.746479	0.0232558	0	0.0204082	0	0.0236686	0.142857	0	0.0178571	0	0	0	0.0384615	0.029703	0.23913
291	Dpe35:17215899	0.0878378	0.262258	0.616631	0.614865	0.602139	0.655879	0.651214	0.65291	0.689234	0.751055	0.714599	0.088993	0.0199557	0.00560538	0.0203644	0.0412595	0.0367483	0.0304414	0.0144231	0.0251366	0.00994475	0.0208696	0.0185185	0.0357143	0.157778
292	Dpe11:106698995	0.566416	0.538043	0.542929	0.464935	0.520776	0.650183	0.555409	0.546423	0.780078	0.810367	0.912424	0.2	0.123919	0.0408163	0.0966921	0.0330579	0.159341	0.08	0.191919	0.133333	0.128514	0.170886	0.150235	0.139535	0.304348
293	Dpe13:33470468	0.115789	0.351852	0.75	0.633333	0.668571	0.720238	0.609244	0.563877	0.663158	0.688	0.794872	0.0263158	0	0.028169	0.0175439	0.05	0.015625	0.037037	0.0289855	0.0357143	0.0350877	0.00819672	0.076087	0.0647482	0.0612245
294	Dpe17:94404683	0.8	0.222222	0.3	0.777778	0.642857	0.473684	0.666667	0.75	0.666667	0.75	0.733333	0.333333	0.0666667	0.0769231	0.04	0.166667	0.0909091	0.25	0.136364	0	0.1	0.111111	0	0.030303	0.363636
295	Dpe11:32568824	0.0528455	0.466667	0.752941	0.572988	0.748	0.659763	0.729223	0.703401	0.489899	0.659004	0.475248	0	0	0	0	0	0	0	0.0117647	0	0.0425532	0	0.0740741	0.0666667	0.030303
296	Dpe39:44974494	0.347601	0.300823	0.590476	0.452742	0.499408	0.660671	0.54152	0.535245	0.879673	0.833926	0.929245	0.029877	0.0518135	0.0396341	0.029703	0.0110092	0.0423197	0.00467836	0.0522696	0.038961	0.0471125	0.0231707	0.130081	0.0991957	0.0410959
297	Dpe26:16738098	0.116494	0.176471	0.588235	0.637931	0.638298	0.678414	0.736641	0.715909	0.526814	0.628289	0.775076	0	0.00327869	0.0159574	0.0151057	0.00537634	0.00657895	0	0.0205479	0.00374532	0.0120968	0.0183486	0.0185185	0.0199203	0.0394737
298	Dpe07:99734700	0.0610687	0.115385	0.69863	0.493827	0.730769	0.7	0.641975	0.519608	0.807018	0.820513	0.822581	0	0	0	0	0.0227273	0	0	0	0	0.0625	0.0689655	0	0	0.333333
299	Dpe14:32376351	0.177215	0.46875	0.744027	0.599644	0.666667	0.746377	0.592857	0.505176	0.845238	0.686154	0.836842	0	0.102041	0	0	0.00480769	0.0340136	0	0.0689655	0.0454545	0.0833333	0.0535714	0.0925926	0.0454545	0.180952
300	Dpe17:56682229	0.47619	0.39267	0.626943	0.692308	0.676349	0.61413	0.76	0.725	0.560311	0.674312	0.579882	0.295775	0.345029	0.312644	0.289655	0.32381	0.298429	0.304348	0.419492	0.220183	0.283951	0.257384	0.239669	0.381107	0.412429
301	Dpe31:4441086	0.173913	0.245283	0.6	0.931034	0.6875	0.428571	0.777778	0.753623	0.390244	0.609756	0.782609	0.0217391	0.0533333	0	0.142857	0	0.0555556	0	0.0900901	0.0408163	0.0769231	0.0656934	0	0.108108	0.0357143
302	Dpe02:66325349	0.0545455	0.224359	0.630548	0.524055	0.656977	0.672515	0.606383	0.670807	0.639937	0.721332	0.738843	0.0144509	0.00505051	0.00938967	0.00727273	0.00858369	0.0261194	0	0.0177936	0.00514139	0.00429185	0.0020429	0	0.00286533	0.0361446
303	Dpe07:99687193	0.247387	0.0769231	0.66	0.43379	0.582418	0.730769	0.669565	0.559211	0.814433	0.829268	0.905172	0.117647	0.05	0.0277778	0.0416667	0	0.0847458	0	0.0333333	0.121212	0.0666667	0.0487805	0.0714286	0.0425532	0.146341
304	Dpe40:12176453	0.114943	0.294118	0.583893	0.556777	0.771605	0.7	0.743902	0.666667	0.558824	0.586538	0.6	0.0185185	0.0222222	0.0357143	0.0357143	0.00421941	0.0263158	0	0	0	0	0.0144928	0.00909091	0.0147059	0.0526316
305	Dpe18:52198652	0.543689	0.712766	0.636943	0.679245	0.63	0.66087	0.647059	0.659341	0.620482	0.737705	0.609195	0.595238	0.577181	0.731405	0.608511	0.731818	0.752941	0.551724	0.569767	0.612903	0.581395	0.75641	0.617486	0.591837	0.703704
306	Dpe36:24456300	0.0810811	0.172414	0.740741	0.47973	0.766667	0.769231	0.659341	0.506329	0.5625	0.769231	0.780488	0	0	0	0.0222222	0.00729927	0.04	0.125	0	0	0	0.113636	0.0384615	0.0666667	0.142857
307	Dpe05:78920079	0.227545	0.2	0.649123	0.6125	0.58	0.735849	0.5	0.645833	0.651163	0.681818	0.863636	0.25	0	0.00847458	0	0.00104712	0.0588235	0	0.0277778	0	0.0588235	0.008	0	0.0196078	0.047619
308	Dpe23:77848435	0.578947	0.186441	0.646154	0.746479	0.613636	0.612903	0.616438	0.686047	0.5625	0.666667	0.627907	0.188235	0.186047	0.12	0.114286	0.0372881	0.141176	0.0714286	0.225	0.0769231	0.123077	0.239437	0.093985	0.185897	0.227273
309	Dpe15:114646411	0.448276	0.255272	0.544	0.507438	0.523238	0.691066	0.527869	0.485795	0.752391	0.760756	0.78481	0.0643821	0.0285111	0.00952381	0.0394304	0.0610687	0.157663	0.0483871	0.0991189	0.0610278	0.0524934	0.0944882	0.0749014	0.0834248	0.179628
310	Dpe38:11668762	0.0212766	0.269231	0.756098	0.496124	0.64	0.67619	0.884058	0.794521	0.469136	0.54	0.682353	0	0.0192308	0	0.0125	0	0	0	0.0125	0	0	0	0.0138889	0.0340909	0.0724638
311	Dpe36:40328870	0.513393	0.274725	0.58159	0.702703	0.623894	0.59276	0.712389	0.675532	0.580645	0.631841	0.771605	0.156863	0.120482	0.156627	0.133829	0.0227273	0.174194	0.0612245	0.239316	0.136364	0.0837438	0.0825959	0.141026	0.104089	0.255814
312	Dpe13:95396289	0.323404	0.379167	0.676884	0.558524	0.566959	0.679901	0.671001	0.664141	0.641192	0.646684	0.751309	0.0678733	0.0350877	0.0566502	0.047619	0.0869565	0.0392157	0.0819672	0.0636364	0.0347826	0.0677083	0.0883234	0.0809859	0.0868597	0.0960452
313	Dpe09:19056913	0.366667	0.169811	0.606838	0.626667	0.629213	0.643939	0.608696	0.723529	0.614458	0.611111	0.836066	0.0526316	0.0502646	0.0598802	0.0423077	0.075	0.044335	0.103448	0.0852273	0.0437158	0.109195	0.0903955	0.0285714	0.0526316	0.165468
314	Dpe24:72339023	0.241453	0.234615	0.632727	0.741794	0.682353	0.63109	0.731132	0.668981	0.506765	0.686546	0.659705	0.037037	0.00492005	0.00238663	0.0105079	0.0366972	0.0644531	0.0157068	0.0273598	0.00956938	0	0.0462725	0.0110974	0.0154083	0.0535406
315	Dpe11:5457691	0.0248649	0.215933	0.601978	0.569712	0.705674	0.645274	0.753341	0.752727	0.385859	0.692308	0.57563	0.00921659	0.00551268	0.00423131	0.00220022	0.00338219	0.0275862	0.0148515	0.0104408	0.00987306	0.00538213	0.0215736	0.015534	0.00969828	0.0433735
316	Dpe18:65593757	0.178723	0.386555	0.551646	0.67853	0.591422	0.586245	0.768632	0.756069	0.61879	0.61301	0.680874	0.0389222	0.0339426	0.00823045	0.046875	0.0248139	0.0381078	0.0120724	0.047619	0.0561798	0.0484262	0.0169287	0.0538793	0.0676923	0.0614173
317	Dpe01:71843361	0.121212	0.260274	0.676471	0.547619	0.703349	0.68617	0.695067	0.703863	0.513333	0.697115	0.557143	0.00900901	0.0229885	0	0.0204082	0.0537634	0.026455	0.05	0.00793651	0.00645161	0.0143885	0.0344828	0	0	0.09375
318	Dpe16:24467129	0.128364	0.392694	0.627698	0.537879	0.625561	0.675941	0.643463	0.650718	0.684739	0.687093	0.715266	0.00598802	0	0	0.00414938	0.0149254	0.0143885	0	0	0.0135747	0.0161943	0	0.0207715	0.0284091	0.057554
319	Dpe31:4441085	0.0952381	0.178571	0.666667	0.851852	0.6875	0.520833	0.759259	0.731343	0.285714	0.6	0.818182	0.162791	0.0384615	0	0	0.111111	0.0140845	0	0.115044	0.0588235	0.0769231	0.11194	0	0.105263	0.0740741
320	Dpe09:13038643	0.0534351	0.354839	0.634259	0.564103	0.539877	0.690583	0.627451	0.610442	0.7	0.706161	0.78169	0	0	0.111111	0.0344828	0	0.0204082	0	0.0208333	0.0617284	0	0	0	0.0512821	0.030303
321	Dpe18:11895033	0.402945	0.221311	0.569187	0.723054	0.709949	0.602329	0.719168	0.729042	0.442197	0.658892	0.680769	0.0598425	0.0472813	0.0238429	0.0264817	0.0173812	0.077381	0.0329897	0.0951087	0.0364583	0.0175159	0.0656371	0.0397351	0.0335052	0.137283
322	Dpe32:47989511	0.238924	0.201493	0.417722	0.551724	0.5	0.52381	0.581897	0.576087	0.662116	0.567568	0.901893	0.0521739	0.0673575	0.0120482	0.0296296	0.0526316	0.0720339	0.027027	0.0419847	0.03125	0.027907	0.0245399	0.0722222	0.0423077	0.0545977
323	Dpe18:50273621	0.304348	0.177778	0.528571	0.701149	0.588235	0.728155	0.55102	0.617188	0.727273	0.625	0.837209	0.142857	0.0405405	0.0212766	0.036036	0.0337079	0.0625	0.0344828	0.120482	0.0336134	0.0769231	0.0551471	0.0229885	0.0666667	0.157895
324	Dpe04:144481071	0.277311	0.131579	0.607143	0.724868	0.73494	0.579545	0.735849	0.745763	0.515152	0.5625	0.394366	0	0	0	0.0272727	0.010101	0.0555556	0	0.0361446	0	0.0362319	0.0176991	0	0.00636943	0
325	Dpe41:27385634	0.297203	0.210526	0.639233	0.6841	0.678241	0.593112	0.741899	0.71659	0.379845	0.595833	0.509294	0.0801187	0.0496552	0.0456621	0.0464135	0.0791855	0.100939	0.0896552	0.0692168	0.0475578	0.0449102	0.0759669	0.0389171	0.0702703	0.165948
326	Dpe29:84147006	0.281022	0.328125	0.660256	0.549575	0.684211	0.641791	0.66506	0.691542	0.504425	0.666667	0.714286	0.12037	0.0765957	0.00966184	0.0987654	0.0826446	0.150754	0.056338	0.112821	0.0810811	0.046875	0.210145	0.0744681	0.116592	0.166667
327	Dpe07:99775566	0.121951	0.128205	0.666667	0.561111	0.65	0.638889	0.727273	0.64557	0.537313	0.696203	0.784314	0	0	0	0	0.0192308	0	0	0	0	0	0.0571429	0.00598802	0.0184049	0
328	Dpe14:32188888	0.056926	0.503145	0.642857	0.411376	0.627907	0.620915	0.698842	0.670213	0.695842	0.708411	0.791237	0.027027	0	0	0.01	0	0	0	0	0.0131579	0.0410959	0	0.0310078	0.00869565	0.0425532
329	Dpe37:51772682	0.154696	0.318841	0.677632	0.6875	0.663934	0.634361	0.70979	0.704969	0.474178	0.592417	0.493902	0.128713	0.104938	0.102996	0.084375	0.075	0.104167	0.16129	0.193634	0.0711111	0.119048	0.116959	0.0718563	0.0961538	0.185484
330	Dpe04:46862693	0.111111	0.0783133	0.671186	0.659898	0.634731	0.539683	0.640553	0.565789	0.577358	0.676364	0.727273	0.00543478	0	0	0	0.00869565	0.0130719	0	0.003367	0.00492611	0	0.00711744	0.00403769	0.00267738	0.0205479
331	Dpe33:9479210	0.777778	0.792208	0.5	0.76	0.758621	0.380952	0.758621	0.64	0.65	0.763636	0.454545	0.272727	0.214286	0.125	0.3	0.25	0.595745	0.738095	0.176471	0.0961538	0.206897	0.205882	0.5	0.3	0.375
332	Dpe09:53127114	0.360759	0.264706	0.576923	0.435897	0.622222	0.464286	0.777778	0.614035	0.636364	0.74	0.734694	0	0.097561	0	0.0357143	0.0769231	0.131579	0	0	0.0769231	0.031746	0.0106383	0.0461538	0.040404	0.147059
333	Dpe07:53593053	0.0612245	0.190058	0.618234	0.467532	0.536697	0.666667	0.446429	0.392405	0.68472	0.703704	0.810155	0.0359477	0.032	0	0.0186567	0	0.045	0.01	0.0343348	0.0209424	0.0267857	0.0291262	0.0369128	0.0295359	0.07
334	Dpe21:57321656	0.167051	0.20073	0.504105	0.772727	0.662338	0.59447	0.728242	0.712928	0.458506	0.578761	0.619792	0.0354839	0.0267606	0.0161464	0.0305085	0.04769	0.0471464	0.028777	0.0322581	0.0375303	0.0340557	0.0429129	0.0344828	0.0397727	0.118834
335	Dpe30:19753208	0.309859	0.333333	0.487179	0.659091	0.560976	0.75	0.666667	0.680851	0.5	0.727273	0.608696	0	0	0	0	0	0.0357143	0	0.166667	0.0344828	0.0232558	0.0454545	0.0512821	0.0612245	0.0769231
336	Dpe11:31926075	0.4	0.208333	0.4	0.833333	0.583333	0.541667	0.73913	0.736842	0.4	0.611111	0.9	0.0714286	0.0294118	0.0526316	0.0967742	0.0390625	0.111111	0.0625	0.08	0.0416667	0.0294118	0.258065	0.190476	0.108108	0.318182
337	Dpe32:18073739	0.501901	0.152542	0.511236	0.778443	0.686275	0.457143	0.83	0.831579	0.358586	0.652893	0.598291	0.10119	0.0872483	0.0505051	0.114901	0.0986842	0.213333	0.0430108	0.133333	0.0851064	0.0656371	0.151376	0.112782	0.12963	0.362637
338	Dpe22:44071244	0.0659686	0.208651	0.665289	0.445015	0.527293	0.713514	0.492678	0.463768	0.804636	0.740474	0.915577	0	0	0	0.00429185	0.00111982	0.0025	0	0.00430571	0.00224467	0.00220264	0.00104275	0.0112233	0.00943396	0.00849858
339	Dpe12:23335077	0.292194	0.252252	0.507886	0.5	0.633333	0.550607	0.527027	0.506438	0.51735	0.640569	0.896458	0.0650407	0.0820312	0.0431472	0.111486	0.128205	0.0366972	0.0952381	0.146809	0.0891473	0.0405904	0.0197531	0.0887372	0.114625	0.12766
340	Dpe07:87157835	0.0740741	0.181818	0.637681	0.568345	0.746835	0.702128	0.69697	0.7	0.310345	0.625	0.454545	0	0	0	0.0163934	0	0.0344828	0	0	0	0	0	0.0465116	0.0333333	0.0555556
341	Dpe14:32187761	0.0430528	0.52518	0.642857	0.411311	0.593301	0.634804	0.692689	0.710074	0.671296	0.66087	0.781081	0	0	0	0.0116279	0	0	0	0	0.0144928	0	0.00719424	0	0	0.0511628
342	Dpe02:33208775	0.117197	0.262626	0.561798	0.372385	0.53211	0.584239	0.582624	0.581349	0.731141	0.728785	0.853933	0	0	0	0.00518135	0	0.0252101	0	0.00680272	0.00595238	0	0	0.00315457	0.00738007	0.00684932
343	Dpe06:115543651	0.21875	0.0704225	0.455556	0.766129	0.62766	0.647059	0.761468	0.736842	0.265823	0.346154	0.272727	0	0.0192308	0	0.103448	0	0.0743802	0	0.0368098	0.0564516	0.0594059	0.00952381	0.0833333	0.0672269	0.075
344	Dpe12:35758726	0.0439024	0.305851	0.665	0.416484	0.653706	0.64365	0.659341	0.61761	0.657178	0.660471	0.76875	0	0	0.00680272	0.00211416	0.00668151	0.00449438	0	0.00438596	0.00183824	0.00943396	0	0.0305085	0.0152284	0.0118343
345	Dpe01:150157029	0.0416667	0.172414	0.543779	0.591603	0.644444	0.610619	0.786096	0.678733	0.534884	0.640845	0.7	0.015625	0.015873	0	0.0416667	0.0136986	0	0	0	0.0232558	0.010101	0.0154639	0	0.0411311	0.015873
346	Dpe09:46883138	0.121212	0.155378	0.607895	0.617201	0.634783	0.585165	0.711645	0.701721	0.463415	0.582873	0.742574	0	0	0	0.00958466	0.00169779	0	0	0.00140845	0	0	0	0.0083682	0.0167224	0.0242215
347	Dpe31:76357657	0.110403	0.452055	0.567686	0.473282	0.546296	0.594972	0.607516	0.652672	0.711905	0.688488	0.843373	0	0	0.00610687	0.00888889	0.0588235	0	0	0.0145455	0.0230769	0	0.00729927	0.0259259	0.0133333	0.0121951
348	Dpe04:144497623	0.113924	0.274194	0.541667	0.584848	0.739394	0.61194	0.770115	0.772455	0.45977	0.521429	0.655172	0	0.00980392	0	0.0157895	0.020979	0	0	0.0119048	0	0.0232558	0.0106383	0.0124224	0.039823	0.0235294
349	Dpe11:104317142	0.056	0.280374	0.594203	0.659574	0.685259	0.610879	0.688103	0.667774	0.466346	0.626335	0.659864	0	0.011194	0	0	0.0151515	0	0	0	0.0101523	0.0252101	0	0	0.0196078	0.0484848
350	Dpe42:43881449	0.075	0.0833333	0.681818	0.573333	0.580645	0.416667	0.625	0.753846	0.125	0.894737	0.785714	0	0	0	0	0.00255102	0	0	0	0	0	0	0	0.0126582	0
351	Dpe01:37806909	0.0337079	0.0973451	0.654971	0.485294	0.70339	0.708609	0.672515	0.52459	0.714286	0.602151	0.719424	0.0204082	0.0285714	0	0	0	0	0.00420168	0	0	0	0	0.0338983	0.0169492	0.0243902
352	Dpe10:35895575	0.0869565	0.234568	0.52809	0.445104	0.546218	0.610619	0.635593	0.561069	0.707483	0.669039	0.840637	0.0163934	0.0172414	0	0.00549451	0	0.0141844	0	0.00344828	0.0212766	0.0283019	0	0.0202703	0.0182927	0.0774648
353	Dpe40:37566527	0.337398	0.409639	0.595556	0.570776	0.602484	0.572165	0.647303	0.704453	0.589641	0.636752	0.771144	0.166667	0.160377	0.292105	0.176471	0.157895	0.184211	0.142857	0.212821	0.149171	0.132948	0.142857	0.166667	0.192825	0.227273
354	Dpe33:46024058	0.133929	0.113636	0.590476	0.634921	0.708861	0.552632	0.732394	0.728682	0.346667	0.512195	0.75	0	0	0.00689655	0	0	0	0.0434783	0.00952381	0.0138889	0.00671141	0.00542005	0.011236	0	0.105263
355	Dpe24:51762235	0.375	0.333333	0.511628	0.688889	0.613636	0.65625	0.630769	0.723077	0.516129	0.714286	0.514286	0.0789474	0.230769	0.19403	0.190476	0.125	0.333333	0.153846	0.265	0.214286	0.0526316	0.131579	0.102941	0.15625	0.363636
356	Dpe31:76378127	0.0878187	0.3	0.702703	0.528302	0.578512	0.671642	0.654709	0.651515	0.544554	0.708609	0.674419	0	0.0120482	0	0.0326087	0	0	0	0.0102564	0	0.0169492	0	0	0.0163934	0
357	Dpe12:35758725	0.0386473	0.305405	0.680503	0.371021	0.630252	0.651106	0.655718	0.587202	0.676543	0.673195	0.79375	0	0	0	0	0	0	0	0	0	0.00472813	0	0.0276817	0.0100756	0.00196464
358	Dpe08:63416299	0.6	0.245383	0.574074	0.759259	0.590164	0.659091	0.683761	0.678161	0.5	0.554054	0.625	0.288732	0.304348	0.0588235	0.276596	0.5	0.28972	0.105263	0.24581	0.254237	0.117647	0.169591	0.283276	0.235294	0.411765
359	Dpe13:37356169	0.0979644	0.3125	0.662651	0.529494	0.683168	0.60396	0.717277	0.705882	0.539924	0.598837	0.631229	0.0537634	0.0244898	0	0.0222222	0.0733333	0.03125	0.0361446	0.0536585	0.0243902	0.0121951	0.0740741	0.03125	0.1	0.0912863
360	Dpe33:27785373	0.304762	0.404762	0.568182	0.5625	0.600939	0.727273	0.705479	0.676768	0.54386	0.729508	0.769231	0.405405	0.179487	0.25	0.131737	0.27931	0.393939	0.3	0.336957	0.220779	0.0803571	0.397436	0.205607	0.115242	0.259259
361	Dpe42:14624348	0.0884956	0.493671	0.573604	0.47807	0.47486	0.60804	0.518519	0.626471	0.777344	0.689243	0.863469	0	0	0	0.030303	0	0.0555556	0	0	0	0.0967742	0.05	0.151515	0.037037	0.0810811
362	Dpe36:40966532	0.174825	0.122807	0.582011	0.555085	0.600939	0.609442	0.618297	0.573705	0.683983	0.589655	0.8223	0	0.0214592	0.0175439	0.00546448	0.010929	0.00787402	0	0.0469799	0.0153846	0.0211268	0.0305344	0.00746269	0.0180723	0.0472973
363	Dpe12:58619799	0.331276	0.1133	0.570499	0.658273	0.656716	0.704846	0.575862	0.617476	0.563694	0.633574	0.746231	0.105727	0.114286	0.0221519	0.0591647	0.160338	0.153846	0.0320513	0.138504	0.0978078	0.0501319	0.0670391	0.0773196	0.062766	0.183908
364	Dpe41:38884712	0.413534	0.807692	0.693878	0.596774	0.635294	0.655172	0.568421	0.625	0.666667	0.695122	0.546512	0.875	0.724138	0.860465	0.773973	0.683333	0.783133	0.740741	0.735931	0.666667	0.735537	0.811966	0.788991	0.885965	0.745098
365	Dpe06:112048540	0.194175	0.181818	0.538462	0.697674	0.702128	0.597222	0.694118	0.63	0.575342	0.575	0.733333	0.0769231	0.0667976	0	0.0421053	0.0232558	0.027972	0.0625	0.104651	0.0833333	0.133333	0.0909091	0.0588235	0.1	0.212687
366	Dpe30:19731687	0.251799	0.0769231	0.52459	0.77381	0.655172	0.5625	0.633333	0.561644	0.52381	0.680851	0.789474	0	0.0212766	0.0285714	0.0487805	0.010989	0.0185185	0.0833333	0.0363636	0.0365854	0	0.00952381	0	0.0188679	0.177778
367	Dpe31:13113397	0.582781	0.15	0.588785	0.614815	0.577778	0.694737	0.655738	0.616667	0.586207	0.690141	0.7	0.155556	0.0655738	0.0952381	0.0825688	0.0217391	0.186047	0.136364	0.137931	0.130952	0.0869565	0.0650407	0.0813953	0.145833	0.108696
368	Dpe09:16871398	0.136559	0.199765	0.632584	0.556781	0.574115	0.579062	0.626784	0.617582	0.546755	0.69469	0.818898	0.0133929	0.00434311	0	0.0128617	0.00449102	0.033954	0.00318979	0.00433369	0.00649351	0.0147225	0.00528541	0.0253304	0.022605	0.0409924
369	Dpe15:121298545	0.298246	0.153846	0.512821	0.679245	0.666667	0.511628	0.720588	0.808824	0.405405	0.53125	0.47619	0.03125	0	0	0.103448	0.0444444	0.2	0	0.0851064	0.0909091	0.0416667	0.179487	0.0416667	0.117647	0.285714
370	Dpe04:144504464	0.0735294	0.236842	0.616766	0.496753	0.661765	0.663636	0.751553	0.742857	0.453488	0.578125	0.816901	0.0617284	0.0277778	0	0.00617284	0.0472441	0.028169	0	0	0.0192308	0.0179641	0.0191388	0	0.0133333	0.1
371	Dpe17:56682026	0.40566	0.341121	0.596154	0.713376	0.71831	0.516588	0.762452	0.81203	0.406897	0.673307	0.408163	0.154545	0.283262	0.179825	0.196581	0.441989	0.27907	0.418868	0.358871	0.170213	0.214689	0.353414	0.364662	0.330435	0.450495
372	Dpe45:20798718	0.0655738	0.038961	0.695312	0.668033	0.707071	0.679612	0.663636	0.625	0.377358	0.534653	0.275	0	0	0.0140845	0.0125523	0.0714286	0.0217391	0.0294118	0	0.0153846	0	0.0070922	0.011236	0.0198675	0.0555556
373	Dpe15:115583009	0.196262	0.294118	0.692308	0.425287	0.649351	0.743243	0.55	0.4875	0.660714	0.691489	0.844444	0.0178571	0	0.00666667	0	0.00106838	0	0	0.037037	0.0645161	0	0.00769231	0.0185185	0	0
374	Dpe13:33463428	0.0666667	0.240964	0.717949	0.571429	0.708108	0.647368	0.598039	0.525926	0.60274	0.666667	0.768421	0.0263158	0.03125	0.0136986	0.0545455	0.015873	0.0196078	0	0	0	0	0.00735294	0.0490196	0.0536913	0.0877193
375	Dpe36:4907112	0.156923	0.142857	0.627586	0.513433	0.504202	0.589147	0.705607	0.599099	0.584507	0.657658	0.863636	0.0462963	0.0958904	0	0.015873	0.00936524	0.1	0.03125	0.078125	0.0714286	0.06	0.0520833	0.026087	0.0147059	0.118056
376	Dpe09:101305537	0.583333	0.24	0.645833	0.673469	0.516129	0.741935	0.6	0.738095	0.55	0.513514	0.619048	0.12963	0	0.107143	0.0545455	0.0447761	0.0454545	0	0.0967742	0.030303	0.0625	0	0.057971	0.0514706	0.166667
377	Dpe17:106683312	0.675138	0.61086	0.550709	0.672037	0.639548	0.668911	0.692731	0.696133	0.607609	0.634038	0.446171	0.461874	0.570957	0.402174	0.384211	0.605405	0.739696	0.480645	0.427802	0.584052	0.373391	0.502169	0.565547	0.422625	0.696175
378	Dpe29:5098398	0.435583	0.232558	0.58011	0.685824	0.621622	0.5	0.744275	0.773109	0.412281	0.493902	0.540541	0.0115607	0.0545073	0.0384615	0.0761421	0.111111	0.122977	0.0882353	0.0747664	0.0785124	0.0338983	0.0601336	0.0246914	0.0608696	0.280992
379	Dpe40:14964402	0.524823	0.502703	0.580935	0.699752	0.690265	0.59727	0.710165	0.681081	0.5	0.612772	0.338078	0.168675	0.4	0.0137457	0.0659898	0.456	0.216667	0.210526	0.422587	0.138889	0.116505	0.520476	0.132492	0.0648148	0.214286
380	Dpe28:38155406	0.10365	0.379747	0.560091	0.336232	0.501425	0.562842	0.5097	0.496479	0.828996	0.767327	0.88968	0	0	0	0	0.0588235	0	0	0.00617284	0	0	0.0152672	0.0232558	0.00784314	0.0540541
381	Dpe01:71843427	0.0921053	0.252747	0.649038	0.504886	0.714286	0.656085	0.68559	0.640816	0.481013	0.65272	0.636364	0	0	0	0.00588235	0.0192308	0.0199005	0.037037	0	0.0167598	0.0127389	0.0149254	0.00632911	0.00826446	0.0441989
382	Dpe28:37441448	0.113475	0.3125	0.671329	0.461957	0.651515	0.525424	0.592	0.650943	0.685484	0.721698	0.64	0	0	0	0	0	0	0	0	0	0	0	0	0	0
383	Dpe23:76111109	0.0010661	0.463768	0.672055	0.376997	0.679186	0.654485	0.497569	0.482201	0.713277	0.745833	0.722163	0	0.0333333	0	0	0	0	0	0	0.0222222	0.00775194	0.00609756	0.00144509	0	0
384	Dpe07:94064215	0.114286	0.206128	0.541558	0.516841	0.617333	0.61976	0.694075	0.63827	0.499369	0.648	0.80091	0.00229885	0.00927644	0.0010627	0.0115063	0.00844595	0.0118483	0	0.00650407	0.00117371	0.00544218	0.00689655	0.00790068	0.0208986	0.00556586
385	Dpe31:77036093	0.12413	0.151088	0.586027	0.664195	0.705759	0.613039	0.722222	0.762749	0.359116	0.570829	0.595687	0.0385126	0.0493179	0.0126183	0.0149573	0.0603814	0.0894118	0.0340599	0.0477707	0.0210084	0.0301142	0.031185	0.0239334	0.0371945	0.11215
386	Dpe29:70880016	0	0.22807	0.586957	0.553957	0.578947	0.704819	0.550725	0.536082	0.590909	0.668639	0.768293	0.025974	0	0	0.00641026	0.0119048	0.00625	0	0.0106383	0.0106383	0	0.00943396	0.015873	0.00526316	0.0162602
387	Dpe37:38331037	0.163636	0.15	0.572917	0.565789	0.538462	0.549451	0.525	0.585366	0.596026	0.678832	0.765625	0	0.0181818	0.0105263	0.0652174	0.030303	0.0357143	0.105263	0.0227273	0.0116279	0.032	0	0.0431034	0.0555556	0.119048
388	Dpe08:120944636	0.3	0.130435	0.675676	0.7	0.83871	0.586207	0.793103	0.666667	0.291667	0.333333	0.409091	0.0425532	0	0.0526316	0.101562	0.142857	0	0	0.189189	0.108696	0.0833333	0.0617284	0.105263	0.0451128	0.0833333
389	Dpe02:51014216	0.357143	0.333333	0.489362	0.447368	0.69697	0.545455	0.714286	0.621622	0.548387	0.767442	0.818182	0	0	0.0972222	0	0.156863	0.142857	0.0526316	0.104478	0.037037	0.0769231	0.0526316	0.0357143	0.0232558	0.133333
390	Dpe10:76951945	0.512658	0.733333	0.580952	0.594937	0.628743	0.611399	0.572491	0.583643	0.689873	0.679688	0.680982	0.772512	0.683594	0.819048	0.717608	0.738095	0.738636	0.79661	0.726316	0.668103	0.735786	0.798635	0.75	0.740214	0.774194
391	Dpe16:101677836	0.25	0.0782609	0.617729	0.54519	0.696667	0.623482	0.646934	0.65285	0.462617	0.677201	0.444444	0.0197109	0.0939227	0.0071599	0.025641	0.163934	0.0593607	0.0173333	0.0493151	0.02	0.0343137	0.0327225	0.0285714	0.0340557	0.0590909
392	Dpe20:78972889	0.432692	0.212121	0.423913	0.741573	0.585859	0.576271	0.675439	0.686957	0.518519	0.55	0.545455	0.106383	0.045045	0.0212766	0.0423729	0.00613497	0.0925926	0	0.016129	0.0375	0.0568182	0.046875	0	0.0492958	0.0727273
393	Dpe14:70404250	0.118557	0.176923	0.650838	0.456693	0.481183	0.659039	0.470199	0.393939	0.753333	0.673729	0.803704	0	0.026738	0	0.0104167	0.0461538	0.0241546	0	0.0182927	0.030303	0.032967	0.015625	0.0162602	0.0420168	0.0505618
394	Dpe14:62473856	0.612403	0.793255	0.662338	0.779633	0.687873	0.587977	0.735343	0.736655	0.454395	0.537415	0.443131	0.978541	0.784744	0.985294	0.976032	0.946809	0.988196	0.982609	0.968386	0.981004	0.941589	0.925556	0.96747	0.97294	0.962861
395	Dpe11:121525188	0.125	0.117647	0.544	0.611765	0.705882	0.592105	0.663043	0.769231	0.484375	0.551724	0.769231	0	0	0	0	0	0	0	0	0.00740741	0.0100503	0.0571429	0.00900901	0.0135135	0
396	Dpe20:21832249	0.119454	0.287671	0.665385	0.55527	0.569307	0.62037	0.588477	0.636364	0.622951	0.657005	0.75	0.011236	0	0.0144928	0.0445545	0.0137363	0.0526316	0	0.00925926	0.0140845	0.0169492	0.0246914	0.0144928	0.0321429	0.0729167
397	Dpe03:120496230	0.279167	0.422222	0.544304	0.441989	0.537879	0.556962	0.689655	0.68	0.685535	0.629412	0.713568	0.0277778	0.00775194	0	0.018018	0.00327332	0	0	0.0147059	0	0	0.0190476	0.047619	0.0428571	0
398	Dpe11:33182743	0.196721	0.304348	0.624	0.649635	0.692913	0.6	0.640288	0.507692	0.432432	0.541667	0.73913	0.242424	0.153846	0	0.0757576	0.0363636	0.142857	0	0.0285714	0.162791	0.0612245	0.0277778	0.0588235	0.0873786	0.142857
399	Dpe08:54611107	0.0666667	0.196429	0.61747	0.454106	0.699164	0.634969	0.627273	0.620462	0.449275	0.750656	0.589928	0.0139535	0.0612245	0.00184502	0.00414938	0.0257511	0.01875	0.00990099	0.00638978	0.0075188	0.00371747	0.00824176	0.0140449	0.0192308	0.00943396
400	Dpe33:53296444	0.571429	0.378378	0.578947	0.527273	0.658824	0.711111	0.77027	0.64557	0.5	0.5	0.363636	0.264706	0.2	0.0769231	0.25	0.0368664	0.346154	0.416667	0.238095	0.121212	0.2	0.288889	0.105263	0.174603	0.277778
401	Dpe39:44974140	0.168285	0.258643	0.607843	0.385753	0.508035	0.668348	0.4375	0.438005	0.8	0.773142	0.879423	0.0181269	0.00769231	0.0205761	0.0108303	0	0.00945626	0.0027137	0.0164706	0.0140845	0.0284238	0.0130435	0.0781759	0.0851064	0
402	Dpe21:63712056	0.197861	0.179372	0.511568	0.665	0.725926	0.613636	0.652695	0.612813	0.492754	0.547038	0.668394	0.0721154	0.0318302	0.00801603	0.0474684	0.053125	0.0920502	0.0457143	0.0335968	0.0337349	0.0408654	0.0675991	0.0387812	0.0688	0.186147
403	Dpe01:48280779	0.223214	0.147059	0.569106	0.624719	0.677966	0.546512	0.810219	0.593407	0.377358	0.538462	0.452381	0.0597015	0.0192308	0.0144928	0.100671	0.0164474	0.142857	0.0689655	0.021978	0.0806452	0.0659341	0.141844	0.0714286	0.0504202	0.169231
404	Dpe38:35241571	0.0495356	0.337234	0.615142	0.485864	0.632696	0.592092	0.63064	0.615058	0.562566	0.7082	0.666321	0.00480769	0.00140647	0	0.00307377	0.00101523	0	0	0.0031185	0.00101626	0.00806452	0.00308642	0.00415369	0.00919305	0.00672948
405	Dpe35:62635594	0.205172	0.148148	0.538462	0.708029	0.66087	0.455446	0.672316	0.727811	0.308511	0.57037	0.761194	0.0210526	0.0151515	0.0169492	0.0353982	0.00534759	0.0808081	0.025974	0.0601504	0.0343137	0.0347222	0.0258621	0.011236	0.0376344	0.105691
406	Dpe25:46577232	0.484848	0.973719	0.540845	0.411765	0.391304	0.593583	0.425	0.567901	0.76338	0.75378	0.392857	0.955056	0.20316	0.222222	0.420872	0.8	0.945844	0.941441	0.905292	0.690981	0.710526	0.906769	0.905972	0.725301	0.896159
407	Dpe28:38342619	0.178712	0.309524	0.561713	0.420601	0.560241	0.5	0.656522	0.635815	0.660617	0.684579	0.693211	0	0	0	0.0119048	0.00740741	0	0	0.00431034	0.0149254	0	0	0.0252525	0.00588235	0.0273973
408	Dpe09:46876453	0.0591054	0.165414	0.580777	0.601208	0.671958	0.563953	0.721865	0.658333	0.449878	0.527094	0.64693	0	0	0.00462963	0.00879765	0	0	0	0.00284091	0	0.00858369	0	0.00813008	0.013289	0.019084
409	Dpe16:49467976	0	0.4	0.361538	0.788732	0.699301	0.537037	0.678161	0.613139	0.528571	0.601852	0.390244	0	0	0	0	0	0	0	0	0	0	0	0	0	0
410	Dpe02:81054097	0.145078	0.185714	0.563218	0.704319	0.524038	0.539568	0.642857	0.674528	0.470085	0.617021	0.652632	0.04	0.0603448	0.0222222	0.0373134	0.0263158	0.0104167	0	0.0258065	0.0245399	0.0258621	0.0100334	0.0294118	0.0189873	0.109091
411	Dpe41:27407607	0.0700779	0.202216	0.626106	0.5311	0.698901	0.584718	0.732143	0.732041	0.376022	0.609234	0.508911	0.0224359	0.0113895	0.005386	0.00655738	0.0270563	0.0344311	0.0349345	0.0172786	0.00858369	0.00977199	0.0218341	0.00767544	0.0161638	0.0678426
412	Dpe11:41304922	0.329741	0.263868	0.542526	0.646479	0.595336	0.610372	0.627558	0.643505	0.553293	0.63756	0.631325	0.18099	0.100962	0.117577	0.08753	0.0594185	0.140351	0.110945	0.206024	0.086747	0.0718563	0.142313	0.0856423	0.121359	0.209451
413	Dpe02:111722804	0.0114811	0.47181	0.630058	0.476581	0.630153	0.5726	0.617341	0.577108	0.639248	0.728	0.600228	0	0	0	0	0.0132743	0	0	0.00613497	0	0	0	0.0246305	0.0175	0
414	Dpe40:38970670	0.25	0.290323	0.569328	0.47343	0.550971	0.554479	0.658635	0.65121	0.581333	0.590308	0.876147	0.020979	0.0106952	0.012	0.00757576	0.0243902	0.0384615	0	0.0168539	0.0037037	0.0363636	0.0180879	0.0165975	0.0136986	0.0481283
415	Dpe06:9562791	0.309524	0.204545	0.469697	0.71831	0.641791	0.57377	0.721311	0.661538	0.444444	0.483871	0.75	0	0.0169492	0	0.0336134	0.0211864	0.0483871	0	0.043956	0.0461538	0.0123457	0.0150376	0.015625	0.0396825	0.0704225
416	Dpe36:17800546	0.0740741	0.2	0.438596	0.488636	0.653061	0.674419	0.807692	0.713178	0.428571	0.375	0.333333	0	0	0	0	0	0	0	0	0.0384615	0	0	0	0	0.0714286
417	Dpe18:57030490	0.0806452	0.259259	0.550562	0.59322	0.506024	0.693333	0.740741	0.619048	0.525	0.571429	0.53125	0	0	0	0.00534759	0.00452489	0.0487805	0.0434783	0.0319149	0.0133333	0.0410959	0.0163934	0.0163934	0.00689655	0
418	Dpe42:41900786	0.134199	0.460317	0.239437	0.436842	0.426573	0.609649	0.243243	0.263959	0.726486	0.635076	0.824176	0.0694444	0.00548246	0.111111	0.038835	0.0322581	0.0294737	0.0217391	0.0211082	0.0201271	0.0351759	0.0377907	0.091954	0.138211	0.0767857
419	Dpe33:46024401	0.183206	0.237288	0.590476	0.598131	0.639175	0.6	0.668874	0.656442	0.419048	0.510417	0.717949	0	0.019802	0.00505051	0.0139535	0.0625	0.03125	0	0.0123457	0.00862069	0.0316742	0.0108696	0.015625	0.0122699	0.128205
420	Dpe05:98962392	0.132075	0.2	0.541096	0.649007	0.546296	0.582524	0.741722	0.7	0.423077	0.588785	0.487179	0	0.0217391	0.00497512	0.0136986	0.0192308	0.0243902	0	0.0362694	0	0	0.0172414	0.00680272	0.0172414	0.0392157
421	Dpe41:30095739	0.276042	0.342857	0.75	0.552023	0.604167	0.693694	0.533156	0.590504	0.681818	0.645963	0.675676	0	0	0.011236	0.012987	0	0	0	0.0517241	0.111111	0.037037	0.033557	0	0.0224719	0.0909091
422	Dpe29:52924661	0	0.0375427	0.652893	0.663551	0.768657	0.653465	0.572973	0.633188	0.258929	0.580357	0.606742	0.01	0.00919118	0	0.00597015	0	0.0124481	0.00851064	0.0154639	0.00197628	0.00694444	0.0112045	0.0240385	0.00714286	0.03
423	Dpe23:76094636	0.00416667	0.46332	0.648616	0.373557	0.669118	0.615877	0.56942	0.534722	0.670149	0.67884	0.685775	0	0	0	0	0.1	0	0	0	0	0	0	0.0028777	0.00541272	0
424	Dpe28:19429161	0.29375	0.124088	0.518919	0.516667	0.602339	0.533784	0.617801	0.674419	0.589641	0.58498	0.727273	0.00833333	0.00990099	0.00645161	0.0138889	0.003861	0	0.0191083	0.0149254	0.00632911	0	0.0314961	0.010101	0.00520833	0.0151515
425	Dpe26:79981376	0.57971	0.5	0.535581	0.651741	0.633508	0.611399	0.631313	0.615	0.505929	0.6	0.666667	0.416268	0.328413	0.42735	0.278075	0.536585	0.498208	0.422535	0.365805	0.384615	0.260067	0.538117	0.39531	0.384886	0.413994
426	Dpe41:37834930	0.0682382	0.14	0.548161	0.451664	0.58365	0.587607	0.579392	0.554386	0.615797	0.67	0.770039	0.00852273	0.0103896	0.00501253	0.0150376	0.00892857	0.0208333	0.0105634	0.0192308	0.0110294	0.0118812	0.0210843	0.0115607	0.0175159	0.0456853
427	Dpe22:44458897	0.416667	0.213333	0.442177	0.720339	0.640449	0.423423	0.69697	0.740157	0.485294	0.58	0.652632	0.114035	0.0927835	0.0416667	0.092	0.0681818	0.11413	0.025974	0.244755	0.0923913	0.0693878	0.19209	0.102459	0.120448	0.288889
428	Dpe32:30105687	0.160305	0.0687023	0.57563	0.533088	0.61	0.525253	0.828746	0.771242	0.233333	0.357143	0.514286	0	0	0	0.0078125	0	0.00540541	0	0.00680272	0.00664452	0.0258621	0	0.0181818	0.0130293	0.0429448
429	Dpe11:33183281	0.09	0.195652	0.641304	0.584906	0.645714	0.669291	0.649533	0.557252	0.311111	0.625	0.388889	0	0	0	0.00847458	0	0	0	0	0	0	0	0.012987	0.0215827	0.0208333
430	Dpe27:7366034	0.126582	0.613861	0.512027	0.678571	0.522484	0.56129	0.694595	0.681871	0.510896	0.55496	0.520661	0	0.0196078	0	0.0357143	0.00704225	0.117647	0	0.173228	0.025	0.00826446	0.021875	0.157895	0.00925926	0.4125
431	Dpe14:70404654	0.0795455	0.165414	0.57485	0.334566	0.483384	0.61244	0.428571	0.432432	0.794063	0.699597	0.865546	0.00854701	0	0.0133333	0.00943396	0	0.0201613	0	0.0198675	0.0049505	0	0.00373134	0.011236	0.0272727	0.0192308
432	Dpe24:69216069	0.0538922	0.139373	0.572233	0.43787	0.630435	0.637275	0.519298	0.555789	0.582577	0.696474	0.738878	0.006	0.00469484	0	0	0.00369004	0	0.0107817	0.00792602	0.00823045	0	0.00686499	0.00711744	0	0.00406504
433	Dpe02:81041679	0.360097	0.0609756	0.597156	0.636095	0.555	0.5	0.669903	0.652542	0.524138	0.519608	0.719178	0	0	0.0047619	0.0128205	0	0.0102041	0.0238095	0.00628931	0.0191083	0	0.0286624	0.032	0.0421687	0.0344828
434	Dpe23:76111129	0.0042061	0.467213	0.659394	0.34897	0.670017	0.633562	0.459966	0.432886	0.720524	0.72919	0.703488	0	0	0	0.00265957	0.0454545	0	0	0	0.0113636	0.008	0.00641026	0.00291545	0.00407609	0.0208333
435	Dpe05:119941098	0.565217	0.589286	0.513514	0.637681	0.612903	0.666667	0.659574	0.634146	0.583333	0.611111	0.619718	0.571429	0.333333	0.594298	0.42369	0.391304	0.530612	0.463415	0.517413	0.369393	0.363958	0.533333	0.42654	0.491166	0.545918
436	Dpe17:38764389	0.10582	0.160377	0.539877	0.478873	0.589147	0.634328	0.542857	0.589372	0.588589	0.645646	0.733624	0.0273973	0.0185185	0.00549451	0.00925926	0.00536193	0.00806452	0.0114943	0.0126582	0.00529101	0	0.0047619	0.00552486	0.0164609	0.0438596
437	Dpe27:57810206	0.243243	0.153846	0.591549	0.566038	0.5	0.478261	0.666667	0.706667	0.666667	0.5	0.675676	0	0.0833333	0	0.025	0.0140845	0.106383	0.153846	0.0265487	0.0833333	0.030303	0.0545455	0.0105263	0.00531915	0.108108
438	Dpe20:42733326	0.0432802	0	0.442308	0.168142	0.236842	0.301587	0.341463	0.333333	0.56875	0.602941	0.817447	0	0	0	0	0	0	0.0416667	0	0	0	0	0.00740741	0	0.030303
439	Dpe22:44071243	0.0261506	0.195489	0.616099	0.398566	0.487459	0.653391	0.449898	0.417445	0.790749	0.729979	0.89893	0	0.00369004	0	0.00325733	0	0.00124224	0	0	0.00223964	0	0	0.00785634	0.00728408	0.00715308
440	Dpe16:32173099	0.15	0.242857	0.535484	0.461358	0.651163	0.619048	0.786713	0.658863	0.258621	0.659574	0.6	0.02	0	0	0.0214286	0.00560224	0.0425532	0	0	0	0.011236	0.0176991	0.0222222	0.0364583	0.03125
441	Dpe39:36860342	0.195122	0.263158	0.588235	0.613333	0.603175	0.52	0.553846	0.511905	0.627119	0.615385	0.8	0.05	0.107143	0	0.025	0	0.173913	0.25	0.08	0.05	0.0196078	0.0555556	0.136364	0.0217391	0.047619
442	Dpe17:72469254	0.0550162	0.270195	0.616359	0.496591	0.635939	0.599779	0.574011	0.544118	0.621592	0.659574	0.64094	0.0059761	0.00461538	0.0012285	0.00421496	0.00218818	0.00527704	0	0.00263505	0.00235849	0.00393701	0.0058651	0.0123001	0.01566	0.00816327
443	Dpe05:39717876	0.30597	0.219512	0.43956	0.74359	0.67451	0.509434	0.725275	0.72028	0.29798	0.491124	0.504587	0.0487805	0.0552995	0.0257732	0.0617577	0.0462963	0.116022	0.0978261	0.0630631	0.054755	0.0419948	0.0898551	0.0396825	0.079918	0.161905
444	Dpe06:120837501	0.1875	0.0238095	0.465116	0.597938	0.604167	0.47619	0.710526	0.648352	0.444444	0.545455	0.5	0.047619	0.0196078	0	0.0289855	0.0215054	0.12	0	0.0322581	0.0222222	0.0357143	0.0606061	0.0677966	0.0535714	0.0769231
445	Dpe40:39058038	0.469208	0.601351	0.571602	0.570738	0.549933	0.621156	0.565742	0.564103	0.629545	0.646591	0.615735	0.595181	0.540761	0.565702	0.397343	0.490482	0.560706	0.659919	0.596096	0.386364	0.531571	0.776169	0.549142	0.510832	0.499127
446	Dpe02:24041650	0.260479	0.0487805	0.5	0.44086	0.553846	0.568627	0.514851	0.494505	0.635036	0.617978	0.842466	0.0060241	0.0229885	0	0.06	0.00117786	0.0615385	0.00514139	0.0412371	0.0181818	0.04	0.0403226	0	0.0228311	0.0933333
447	Dpe18:50331112	0.0739437	0.211864	0.646853	0.458947	0.610236	0.615	0.57193	0.624625	0.604317	0.689815	0.700787	0	0	0	0.0107527	0.00479616	0	0	0	0	0.00757576	0	0	0.00842697	0
448	Dpe23:52197130	0.0344828	0.210526	0.651844	0.53	0.670829	0.577263	0.770857	0.717002	0.408497	0.583796	0.435268	0.00118343	0.00249688	0	0.00647948	0.00116959	0	0	0.00214592	0	0.0032967	0.00542299	0.00667408	0.0121279	0.0165485
449	Dpe21:66226843	0.163121	0.136364	0.586498	0.590244	0.668142	0.570513	0.707031	0.696	0.322581	0.5	0.458015	0.0116279	0	0.0246305	0.0112045	0.00616016	0.0526316	0	0.0231214	0.0111111	0.0247525	0.0131004	0	0.0229885	0.0608696
450	Dpe30:46002601	0.28125	0.1	0.625	0.785714	0.595238	0.589744	0.659574	0.592593	0.306122	0.454545	0.714286	0.037037	0.0227273	0	0.0645161	0.025	0.05	0	0.0869565	0.0357143	0	0.0222222	0.0357143	0.0107527	0.227273
451	Dpe09:19105339	0.176471	0.181818	0.597403	0.549133	0.681416	0.487805	0.652174	0.666667	0.53125	0.522523	0.642857	0.028169	0.0109589	0.0116959	0.0541516	0.0166667	0.0189573	0	0.0273224	0.027933	0.0409091	0.0662651	0.0322581	0.0466321	0.0462428
452	Dpe27:52171515	0.12963	0.178571	0.65625	0.530303	0.553398	0.554054	0.697368	0.616162	0.465116	0.578947	0.78	0	0	0	0	0.107143	0.115385	0	0.05	0.084507	0.0384615	0.0769231	0.016	0.0333333	0.214286
453	Dpe14:34984040	0.865485	0.201111	0.606791	0.684211	0.622378	0.485684	0.598425	0.735632	0.679089	0.429204	0.692483	0.223847	0.416304	0.773585	0.518478	0.669307	0.437832	0.157895	0.34763	0.508073	0.668103	0.247046	0.170705	0.394931	0.478541
454	Dpe09:100490667	0.193798	0.12069	0.638298	0.573913	0.696078	0.633333	0.704082	0.590361	0.384615	0.493976	0.588235	0.0447761	0.0810811	0.00457666	0.080402	0.0958904	0.05	0.05	0.0485075	0.0592593	0.0252525	0.0493274	0.0134228	0.0510949	0.155844
455	Dpe45:14810159	0.109541	0.21875	0.56917	0.589147	0.732759	0.515152	0.630058	0.626335	0.402985	0.545817	0.631902	0.00699301	0.0265487	0	0.0263158	0.011236	0.0625	0.0188679	0	0	0.0141844	0.017341	0.00684932	0	0.0603448
456	Dpe18:59288881	0.168421	0.146667	0.614173	0.587678	0.6375	0.672131	0.5875	0.607955	0.355932	0.604396	0.3	0.010989	0.03125	0	0.015873	0.0211268	0.015625	0	0.0506329	0.0384615	0.031746	0.0185185	0.0694444	0.0653595	0.119048
457	Dpe07:99687150	0.147541	0.1	0.635417	0.318841	0.493506	0.6	0.6	0.583333	0.815217	0.701031	0.884211	0.0769231	0.133333	0	0	0.015625	0.0377358	0	0.0416667	0.0333333	0.104167	0.108108	0.0851064	0.0238095	0.0810811
458	Dpe27:74113243	0.410646	0.454918	0.61008	0.532988	0.51325	0.615278	0.596491	0.5917	0.623482	0.59596	0.708861	0.176259	0.0956522	0.128272	0.15625	0.0490323	0.0232558	0.289474	0.26544	0.0717703	0.174168	0.11976	0.248503	0.212928	0.0687023
459	Dpe20:7251022	0.0512821	0.0405405	0.5	0.529412	0.507463	0.564103	0.617284	0.620155	0.535211	0.471154	0.837838	0.0246914	0	0	0.0138889	0.00371747	0.0147059	0	0.0176991	0	0	0.0232558	0	0.00757576	0.0217391
460	Dpe28:35644426	0.17374	0.356974	0.488688	0.438221	0.475904	0.579741	0.537178	0.557325	0.695935	0.685676	0.759941	0.257802	0.267081	0.511111	0.213759	0.426667	0.338235	0.264563	0.478372	0.232653	0.304478	0.470238	0.289125	0.298475	0.259434
461	Dpe31:76360783	0.0990516	0.268519	0.545952	0.511482	0.523077	0.560284	0.583957	0.599788	0.607348	0.578947	0.777056	0.0177305	0.00165837	0.0031185	0.00471698	0.0179028	0.00497512	0.0194175	0.00416667	0.00623701	0.010142	0.00680272	0.00689655	0.0164474	0.028777
462	Dpe42:10405344	0.105263	0.313043	0.639922	0.49046	0.665339	0.589041	0.64271	0.656192	0.364583	0.546763	0.446429	0.00900901	0.00689655	0.00877193	0.0225806	0.0078125	0.021164	0.0227273	0.00480769	0.0141343	0	0	0.0242424	0.0186335	0.0903614
463	Dpe32:21421488	0.126623	0.180556	0.530612	0.524138	0.570248	0.527508	0.614907	0.595238	0.531561	0.657993	0.755474	0.0147601	0.0437158	0.0212766	0.015625	0.0133843	0.0251572	0.027027	0.0424403	0.044898	0.0175439	0.0570342	0.00952381	0.0285036	0.193548
464	Dpe43:19521115	0.270833	0.242105	0.571429	0.541538	0.555556	0.608	0.461538	0.474138	0.662835	0.58885	0.730479	0.0128205	0	0	0.0106383	0.0234375	0.0357143	0.03125	0.0287356	0.0121212	0.0148148	0.0114286	0	0.0220994	0.0606061
465	Dpe11:5457701	0.0136674	0.182403	0.561661	0.493976	0.653759	0.598321	0.664685	0.694764	0.336117	0.622837	0.481481	0.00473934	0.00348028	0	0.00117096	0.00111111	0.0146699	0.00522193	0.0059952	0.001443	0.00444444	0.0143229	0.00823045	0.00881057	0.0258216
466	Dpe18:50331113	0.167247	0.218487	0.542373	0.614433	0.573705	0.526829	0.584775	0.610619	0.528169	0.658986	0.607692	0.0508475	0.0108696	0.00740741	0.0324324	0.035545	0.032967	0	0.0113636	0.0159574	0.0220588	0.00412371	0.0110497	0.0280112	0.0263158
467	Dpe16:79525071	0.011976	0.253623	0.477816	0.385906	0.533981	0.491582	0.392857	0.409091	0.675603	0.695531	0.878182	0	0.00228833	0	0.00477327	0.00458716	0.00892857	0	0.00746269	0	0	0	0	0.00413223	0.0173913
468	Dpe10:36335713	0.155388	0.193548	0.6	0.613426	0.560784	0.510563	0.598383	0.629723	0.46875	0.574866	0.720183	0.0254237	0.0894942	0.010661	0.0539084	0.0210843	0.0740741	0.0714286	0.0888208	0.0568928	0.0467033	0.0405063	0.0345745	0.0669856	0.163934
469	Dpe30:46497336	0.315068	0.105263	0.671329	0.66092	0.663265	0.597701	0.617284	0.557895	0.428571	0.42268	0.530864	0.0153846	0.0322581	0.0125	0.0149254	0.0116959	0.0322581	0.0545455	0.047619	0.0420168	0.0379747	0.0396825	0.032967	0.0467836	0.0555556
470	Dpe07:99734694	0	0.115385	0.644737	0.443182	0.732143	0.555556	0.529412	0.447619	0.745455	0.741176	0.761194	0	0	0	0	0	0	0	0	0	0	0	0	0	0.125
471	Dpe13:23243226	0.0806452	0.214286	0.440367	0.512	0.549296	0.596154	0.683333	0.78481	0.611111	0.619718	0.615385	0	0	0	0	0.043956	0	0	0	0	0	0	0	0.0078125	0.0285714
472	Dpe14:48916611	0.16819	0.263889	0.592593	0.422018	0.62069	0.634615	0.649351	0.746835	0.5	0.575	0.222222	0.117647	0	0	0	0	0	0	0	0	0.047619	0.117647	0.0645161	0.0322581	0.0625
473	Dpe41:10673622	0.362832	0.121951	0.5	0.465909	0.548387	0.626866	0.575342	0.609756	0.673077	0.576271	0.754717	0.025641	0	0.0169492	0.0144928	0.0545455	0.0638298	0.166667	0.025641	0.02	0.0149254	0.03125	0.0307692	0.03	0.170732
474	Dpe24:53375880	0.713415	0.359223	0.396552	0.627119	0.648649	0.526316	0.637931	0.76378	0.643836	0.605042	0.576923	0.2	0.170431	0.166667	0.147147	0.271028	0.208651	0.07	0.36715	0.185012	0.217391	0.334572	0.201389	0.233463	0.355978
475	Dpe36:24474135	0	0.4	0.660256	0.433962	0.630872	0.617188	0.584795	0.605096	0.529412	0.664234	0.568421	0	0	0	0	0	0	0	0	0	0	0	0	0	0.08
476	Dpe09:50439824	0.43254	0.4	0.509202	0.645161	0.662857	0.516393	0.611684	0.588435	0.490196	0.590698	0.541985	0.248	0.333333	0.265152	0.227027	0.25	0.337838	0.294118	0.294574	0.196721	0.189873	0.296804	0.237805	0.276074	0.344444
477	Dpe12:20152448	0.0555556	0.0376432	0.619938	0.444444	0.615721	0.665635	0.646429	0.590244	0.493671	0.620219	0.52657	0.00361011	0.0307692	0	0.0052356	0.00111235	0.00881057	0.00126263	0.00900901	0	0	0.00226244	0	0.00436681	0
478	Dpe41:11389460	0.380846	0.136911	0.566964	0.730726	0.769488	0.553949	0.693989	0.670843	0.254605	0.584371	0.433409	0.052459	0.0518602	0.0163755	0.0331858	0.0767544	0.0804851	0.0172786	0.0627753	0.0187845	0.0167411	0.0344062	0.0404814	0.0230516	0.0921348
479	Dpe17:24814685	0.0807018	0.0829545	0.664422	0.506448	0.653409	0.622099	0.59417	0.596244	0.55303	0.577828	0.482143	0.0103734	0.0231481	0.00337268	0.0135135	0.0512821	0.0152009	0.00206825	0.010582	0.0120643	0.0265152	0.00979325	0.00473373	0.0290698	0.0260047
480	Dpe42:47729449	0.366667	0.235294	0.52381	0.603448	0.6	0.547619	0.573529	0.578947	0.463415	0.604651	0.756098	0.0434783	0.075	0.015873	0.0545455	0.00729927	0.0526316	0.142857	0.075	0.0444444	0.0243902	0.0576923	0	0.04	0.0625
481	Dpe28:22248248	0.473684	0.442623	0.589744	0.55814	0.631579	0.634409	0.642857	0.678899	0.47191	0.583333	0.2	0.0466102	0	0.0295671	0.2	0.0345528	0.0932203	0.15625	0.0894942	0	0.0380435	0.00833333	0.027027	0.129032	0.197917
482	Dpe19:52762056	0.00641026	0.210526	0.57	0.375	0.642045	0.56391	0.694064	0.7343	0.382353	0.629032	0.555556	0	0	0	0	0	0	0	0	0	0	0	0	0	0
483	Dpe40:15029526	0.232143	0.27027	0.531646	0.619883	0.514019	0.560606	0.699115	0.533333	0.555556	0.621622	0.434783	0.1	0.15625	0.0857143	0.0422535	0.05	0.266667	0	0.155556	0.0377358	0.195652	0.236842	0.0508475	0.155963	0.205882
484	Dpe23:51601128	0.0960265	0.374449	0.466225	0.308087	0.412844	0.542781	0.530447	0.515873	0.827097	0.74904	0.836735	0	0	0	0.0410959	0	0	0	0.0114943	0.0188679	0.024	0.013245	0.0191847	0.0240964	0
485	Dpe45:14718688	0.169811	0.22905	0.515358	0.418953	0.634483	0.533654	0.66747	0.682809	0.483871	0.567347	0.719048	0.0466667	0.0787879	0.0465116	0.05	0.0815451	0.225806	0.0891089	0.0707547	0.0748663	0.0660377	0.0836502	0.116564	0.0386266	0.147436
486	Dpe46:20289501	0.0557342	0.108197	0.558237	0.456684	0.571579	0.579002	0.575184	0.578669	0.617486	0.61978	0.691372	0.0212993	0.0211268	0	0.00721154	0.00107991	0.0218023	0.00322581	0.0221753	0.0128205	0.0263158	0.0117271	0.0157343	0.0207006	0.0305164
487	Dpe07:99775449	0.046729	0.0869565	0.659091	0.411458	0.438356	0.561404	0.594828	0.586207	0.636364	0.765766	0.736111	0	0	0	0.00505051	0.0147059	0	0	0	0	0	0.0217391	0	0	0
488	Dpe08:63416018	0.411765	0.0762943	0.558824	0.621622	0.666667	0.416667	0.613861	0.635514	0.509434	0.589041	0.454545	0.0731707	0.027027	0	0.0789474	0.125	0.09	0.0113636	0.0789474	0.234043	0.0238095	0.012987	0.0456432	0.101449	0.230769
489	Dpe18:50326572	0.109034	0.181818	0.569492	0.414286	0.649533	0.665179	0.613793	0.589655	0.541096	0.657277	0.804688	0.010989	0	0.0150376	0	0	0.020202	0	0.00471698	0	0.00787402	0.00858369	0.00505051	0.0115942	0.0306122
490	Dpe27:20105294	0.213953	0.160714	0.63522	0.513619	0.656489	0.578431	0.662577	0.566879	0.449438	0.520661	0.661972	0.0392157	0.0412371	0	0.0241935	0.0150943	0	0.047619	0.0183486	0.00980392	0	0.00684932	0	0.0113636	0.0649351
491	Dpe27:48560496	0.761039	0.0873016	0.393258	0.707547	0.52459	0.434783	0.699029	0.647059	0.585714	0.508772	0.6	0.119403	0.163265	0.0810811	0.305556	0.00578035	0.166667	0.0413223	0.30137	0.340206	0.0641026	0.247619	0.0833333	0.0714286	0.327586
492	Dpe01:48281863	0.268817	0.126316	0.547059	0.525217	0.656627	0.5	0.695473	0.756554	0.213115	0.454545	0.542857	0.0266667	0.0294118	0	0.0140187	0.00265957	0.056338	0	0.0190476	0.0205479	0	0.00581395	0.0252101	0.0288462	0.102941
493	Dpe26:47141487	0.00840336	0.270833	0.606667	0.416667	0.736842	0.694915	0.678363	0.597315	0.544118	0.46729	0.581395	0	0	0	0	0	0.0135135	0	0.0142857	0	0	0	0	0.0205128	0.015873
494	Dpe09:16913790	0.0675966	0.226355	0.580963	0.382353	0.546638	0.550725	0.532973	0.548173	0.576159	0.665143	0.81989	0	0.00106724	0.00161031	0.00208551	0.00808314	0.00102881	0.00253807	0.00111607	0.00104822	0.00335946	0	0.0208768	0.0189076	0.00417101
495	Dpe16:21921719	0.290214	0.128725	0.52407	0.700333	0.67933	0.502227	0.691548	0.697648	0.298458	0.556906	0.535874	0.0746269	0.0640177	0.0221286	0.0425985	0.0794492	0.0866667	0.0386681	0.0623679	0.0516333	0.0340788	0.0800843	0.0481675	0.0541977	0.143316
496	Dpe30:44542825	0.0779221	0.180328	0.542945	0.522346	0.486364	0.661905	0.584699	0.574713	0.624413	0.570213	0.666667	0	0	0	0.010101	0.0615385	0.00847458	0	0.008	0.00395257	0.00952381	0.00934579	0	0.0129199	0.031746
497	Dpe26:16730100	0.0469945	0.213115	0.487941	0.390566	0.540984	0.59604	0.567416	0.563193	0.535354	0.616725	0.827044	0.00529101	0	0.0056338	0.00182815	0	0.00619195	0	0	0	0.00737101	0.00443459	0.0027933	0.0170213	0.014742
498	Dpe12:105177176	0.0121951	0.18	0.457627	0.44898	0.578313	0.504065	0.653846	0.540541	0.448276	0.622449	0.824242	0	0	0	0.01	0.0151515	0	0	0	0	0	0	0	0.00813008	0
499	Dpe16:24462244	0.111554	0.358974	0.479798	0.325803	0.515278	0.567931	0.509479	0.486874	0.731092	0.731092	0.812274	0.0114068	0.00408163	0	0.00717703	0.00346021	0.0204918	0.00689655	0.0143266	0.0106762	0.00619195	0.00726392	0.0305499	0.0141343	0.0404412
500	Dpe06:12145845	0.207859	0.151111	0.41523	0.352876	0.51593	0.514774	0.619895	0.609392	0.612705	0.743992	0.837209	0	0.00330033	0	0.00869565	0.00387597	0.0330882	0	0.00717213	0	0.00318471	0.0144778	0.00515464	0.00543478	0.0273973
501	Dpe14:42769057	0.436214	0.181075	0.518433	0.693182	0.585434	0.530343	0.692308	0.659884	0.443532	0.520147	0.624642	0.0955056	0.0935961	0.0357143	0.0695825	0.0689655	0.119863	0.0717054	0.171315	0.128599	0.104592	0.109756	0.105455	0.0998308	0.27686
502	Dpe21:63964277	0.0761905	0.130841	0.604348	0.420245	0.574468	0.602899	0.558984	0.540404	0.604444	0.66185	0.813187	0	0.00696864	0	0	0	0	0	0	0	0	0.0131579	0.00578035	0.0037594	0.0258065
503	Dpe39:44974077	0.125212	0.25098	0.53876	0.347938	0.490347	0.619756	0.4375	0.396154	0.759628	0.769128	0.821237	0.010582	0.008	0.00823045	0.0103806	0.00280899	0.0104712	0.00266312	0.00921659	0.0126582	0.00970874	0.00573066	0.0857988	0.0563674	0.0120482
504	Dpe38:62269250	0	0.239437	0.639241	0.399485	0.706522	0.643678	0.671698	0.658621	0.24	0.646154	0.277778	0.029703	0	0	0.0322581	0	0.0263158	0	0.0229885	0	0.0555556	0.0285714	0.00675676	0.027972	0.0892857
505	Dpe26:16738094	0.115337	0.125	0.492308	0.491071	0.511013	0.539535	0.633858	0.67623	0.468852	0.578571	0.72327	0	0.00735294	0	0.00641026	0.00600601	0.0148148	0.0172414	0.00763359	0.00398406	0.0191388	0.00473934	0.0100503	0.00440529	0.037037
506	Dpe33:52263452	0.1875	0.375	0.567164	0.375	0.685714	0.646154	0.625	0.5	0.703704	0.666667	0.642857	0	0	0	0	0	0.230769	0	0.0666667	0	0	0	0	0.0588235	0
507	Dpe37:16430494	0.452381	0.147368	0.566667	0.497326	0.459016	0.524138	0.467626	0.541667	0.531792	0.616162	0.801843	0.0657895	0.0294118	0.0133333	0	0.0422535	0.0666667	0	0.0740741	0.027972	0.0412371	0.0625	0.0252101	0.0638298	0.0980392
508	Dpe06:121347311	0.01	0.243902	0.670886	0.299145	0.467532	0.5	0.579365	0.465116	0.705128	0.686275	0.85567	0	0	0	0	0.00854701	0	0	0	0	0	0.0588235	0	0	0
509	Dpe31:47258355	0	0.505618	0.642715	0.365314	0.658019	0.513995	0.637975	0.676505	0.437126	0.518395	0.649123	0	0	0	0	0	0	0	0	0	0.0101523	0	0.00952381	0.0206186	0
510	Dpe27:74114606	0.488449	0.439216	0.604571	0.469293	0.596737	0.561033	0.520373	0.528281	0.525424	0.612571	0.723464	0.00862069	0.00763359	0.00251256	0.0114723	0.00453515	0	0	0.0141388	0.00434783	0.0131827	0	0.0191176	0.0143541	0.00854701
511	Dpe31:76368858	0.115942	0.264151	0.6	0.486622	0.562069	0.603675	0.611111	0.565637	0.512422	0.53253	0.688172	0.00833333	0.0132743	0	0.0113208	0.0121212	0.0106383	0.0204082	0.00194932	0.00512821	0.00628931	0	0.0130435	0.0275862	0.0235294
512	Dpe46:20290583	0.0807771	0.125392	0.536017	0.473186	0.562698	0.529106	0.588047	0.53838	0.626768	0.599359	0.668081	0.0154799	0.0141844	0	0.0259067	0	0.0156472	0.00516529	0.0379487	0.00332226	0.0170213	0.0174538	0.0209924	0.0348837	0.0332542
513	Dpe20:28081796	0.428571	0.791667	0.631579	0.578947	0.666667	0.666667	0.5	0.533333	0.568376	0.470588	0.521739	0.625	0.34507	0.454545	0.454545	0.684211	0.571429	0.761905	0.62	0.470588	0.671285	0.628713	0.618812	0.646007	0.5
514	Dpe10:42964768	0.330882	0.251852	0.497872	0.581081	0.618257	0.509934	0.633166	0.584746	0.432432	0.528736	0.532258	0.146667	0.0492958	0.0769231	0.0504202	0.241784	0.181159	0.183673	0.240506	0.0753138	0.142857	0.212308	0.0601093	0.123037	0.190476
515	Dpe09:13049712	0.0120482	0.34375	0.566176	0.467049	0.520161	0.599349	0.554896	0.483077	0.674242	0.604167	0.679537	0	0	0	0.0114943	0	0	0	0	0	0	0	0	0.0126582	0.016129
516	Dpe17:26838509	0.325	0.32	0.537037	0.537931	0.532258	0.627907	0.658537	0.627907	0.272727	0.589744	0.416667	0.0952381	0	0	0.037037	0.0227273	0.15	0	0.136364	0.0434783	0.0833333	0.0655738	0	0.030303	0.0588235
517	Dpe32:15132529	0.21875	0.0666667	0.490566	0.546875	0.642857	0.526316	0.704545	0.596154	0.294118	0.473684	1	0.111111	0.0714286	0	0	0	0	0.166667	0	0.04	0.0285714	0.16	0.0294118	0.0169492	0
518	Dpe42:41900816	0.0245098	0.427419	0.199357	0.354651	0.260714	0.638923	0.0838323	0.0994152	0.681818	0.595349	0.827839	0	0	0.0526316	0.0130208	0	0	0	0	0.00224467	0.010989	0.00323625	0.0344828	0.059322	0.00195312
519	Dpe11:7583806	0.445161	0.435065	0.565657	0.607306	0.540741	0.462185	0.708029	0.624277	0.491329	0.544828	0.488889	0.492857	0.218274	0.240223	0.260952	0.290886	0.528	0.421053	0.523438	0.317549	0.262162	0.383459	0.334951	0.368421	0.274112
520	Dpe04:39267076	0.0865385	0.22549	0.632979	0.492424	0.618182	0.541528	0.638158	0.652661	0.523026	0.553191	0.420664	0	0	0.015873	0.0104167	0.0070922	0	0	0.0210526	0	0.0131579	0.00980392	0.0240964	0.0337838	0.0263158
521	Dpe44:3621878	0.114754	0.2	0.411765	0.512821	0.640625	0.548387	0.671429	0.741935	0.185185	0.5625	0.558824	0	0	0	0.016129	0.00645161	0.0588235	0	0.0188679	0	0	0.0185185	0	0.064	0.111111
522	Dpe10:118276618	0.443038	0.101796	0.509554	0.644928	0.57277	0.450262	0.655052	0.677083	0.2875	0.452261	0.338028	0.025641	0.0867052	0.0172414	0.044	0.0671642	0.119318	0.0493827	0.061674	0.084	0.0348837	0.0692641	0.0421053	0.0717703	0.23494
523	Dpe07:99780216	0.118881	0.075	0.689189	0.277027	0.568627	0.688889	0.447368	0.630769	0.607843	0.741935	0.851064	0.0169492	0	0.105263	0.0168067	0	0	0	0	0	0	0	0	0.00877193	0
524	Dpe03:52419537	0.216667	0.25	0.536585	0.714286	0.553191	0.425	0.603448	0.555556	0.5	0.456522	0.648649	0	0.178571	0	0	0.0465116	0.0769231	0.166667	0.0333333	0.0740741	0	0.105263	0	0.0526316	0.205128
525	Dpe04:144497734	0.0357143	0.292683	0.577982	0.435345	0.653226	0.524272	0.616822	0.767857	0.384615	0.524272	0.646341	0	0	0	0	0	0	0	0	0	0.00833333	0	0	0.0119048	0
526	Dpe33:46324724	0.113821	0.308824	0.534351	0.509761	0.62807	0.573394	0.620209	0.656958	0.302632	0.491228	0.563636	0.028169	0	0	0.0206897	0.0264317	0.0582524	0.0869565	0.0437956	0.0271739	0.00775194	0.0263158	0.00763359	0.0357143	0.0408163
527	Dpe39:44899623	0.00395257	0.29669	0.470519	0.410091	0.438702	0.580117	0.382763	0.352866	0.76285	0.793946	0.835697	0.00536913	0.00120192	0.00117925	0.00350467	0.026087	0.00804598	0.00666667	0.0123457	0.00232019	0.0306407	0.0123153	0.00356295	0.0142349	0.00988875
528	Dpe19:55942582	0.0478796	0.563636	0.649123	0.384348	0.617761	0.561069	0.543788	0.575972	0.662745	0.618026	0.681818	0	0	0	0	0	0	0.166667	0	0	0.0107527	0	0.01875	0.0552147	0
529	Dpe37:18531784	0.182456	0.125	0.484127	0.625	0.682692	0.523256	0.626984	0.649573	0.245902	0.449275	0.571429	0.0357143	0.00645161	0	0.0364964	0.008	0	0	0.026087	0	0.0396825	0.00675676	0.00934579	0.0253165	0.0769231
530	Dpe26:26183126	0.0686275	0.4	0.525253	0.5	0.655172	0.519481	0.722222	0.588889	0.304348	0.589286	0.5625	0.171429	0.0487805	0.047619	0.0412371	0.0434783	0.173913	0	0.169811	0.104478	0.0882353	0.0892857	0.0612245	0.0645161	0.206897
531	Dpe44:14883940	0.201681	0.264706	0.562021	0.563986	0.602071	0.629779	0.586301	0.463448	0.527197	0.577465	0.522124	0.0872483	0.0898876	0	0.0504202	0.0201884	0.144737	0.0818182	0.0892857	0.0626866	0.09375	0.13382	0.0397727	0.0852713	0.180851
532	Dpe16:79546266	0.0692308	0.236111	0.400966	0.506608	0.530303	0.538462	0.554745	0.486486	0.625731	0.583756	0.793722	0.010989	0.00609756	0	0	0	0.00961538	0	0	0	0	0	0.00662252	0.00980392	0.028777
533	Dpe11:62845630	0.0206897	0.216792	0.405	0.54152	0.507163	0.61577	0.592105	0.547192	0.593447	0.494649	0.735491	0.00649351	0.0343915	0.0307692	0.0940171	0	0.027027	0.00397351	0.0116279	0.0515021	0.0666667	0.00340522	0.0292887	0.0701754	0.0114286
534	Dpe04:147062092	0.0767613	0.0903226	0.529825	0.56661	0.589532	0.407583	0.694215	0.689873	0.224806	0.416667	0.384615	0	0.03125	0	0.00518135	0.00990099	0.0238095	0	0.0234375	0.0044843	0.00934579	0.0111732	0.0135747	0.0194805	0.0231214
535	Dpe06:98707898	0.421053	0.12037	0.460177	0.616034	0.552239	0.504	0.580645	0.597345	0.411765	0.532374	0.742857	0.037037	0.0952381	0.029703	0.0373444	0.09375	0.0884956	0.0181818	0.0666667	0.0229358	0.039604	0.0268595	0.0350195	0.0520833	0.107527
536	Dpe41:20826306	0.0216718	0.0866142	0.605042	0.446203	0.599138	0.520833	0.584459	0.506803	0.621429	0.572072	0.719424	0	0	0	0	0	0	0	0	0.0134228	0.0119048	0	0.0272727	0	0
537	Dpe10:42902070	0.139423	0.164948	0.427746	0.59542	0.589404	0.561151	0.685801	0.663043	0.183908	0.427673	0.351852	0.0458015	0	0.0508475	0.0306122	0.0309023	0.0545455	0.135135	0.0603015	0.0227273	0.0372671	0.052795	0.0252101	0.0568562	0.102273
538	Dpe05:119941075	0.703704	0.481203	0.550898	0.545455	0.514286	0.474227	0.6	0.5	0.575163	0.619048	0.655172	0.389262	0.529617	0.497099	0.40159	0.592593	0.730769	0.565217	0.461538	0.516539	0.44868	0.569106	0.523605	0.531148	0.591928
539	Dpe39:44975523	0.130268	0.261078	0.446878	0.296875	0.399325	0.610805	0.381859	0.3732	0.816504	0.824236	0.872788	0.0146789	0.0114943	0.0287356	0.0288462	0.00519931	0.0115132	0.00442478	0.0302158	0.0201613	0.0138675	0.0165289	0.0816777	0.0713306	0.0268199
540	Dpe06:94894547	0.0355556	0.22549	0.585366	0.366525	0.52973	0.566901	0.551471	0.537662	0.577617	0.677249	0.731293	0	0	0	0	0.00301205	0.0155039	0	0	0	0	0.018018	0.00561798	0.0201005	0.0163934
541	Dpe24:50424249	0.309302	0.223881	0.52349	0.594937	0.486726	0.539823	0.68	0.605714	0.462963	0.458015	0.578431	0	0	0	0.0123457	0.037037	0.108108	0	0.00831601	0.00666667	0.0357143	0.0130719	0.00675676	0.0546875	0.0416667
542	Dpe25:59911102	0	0.144928	0.472222	0.522222	0.538168	0.503401	0.596708	0.607407	0.5	0.634328	0.705128	0	0.00578035	0	0	0	0.0130208	0.0645161	0.0168067	0	0.00735294	0.01875	0.0487805	0.010989	0.083871
543	Dpe40:15519397	0.3	0.311111	0.492424	0.574713	0.513158	0.485714	0.658228	0.637363	0.564103	0.6	0.518519	0.30303	0.4	0.357664	0.45	0.294737	0.368421	0.333333	0.283019	0.307692	0.133333	0.365854	0.438596	0.363636	0.343284
544	Dpe16:24419677	0.118299	0.283237	0.56697	0.336126	0.484899	0.602817	0.424149	0.395556	0.78337	0.724911	0.819133	0	0.0163934	0.0149254	0.0147601	0.01	0.0318182	0.0194175	0.00462963	0.00483092	0.00621118	0.00675676	0.0152439	0.0219298	0.0809249
545	Dpe38:50865342	0.615202	0.589744	0.536232	0.587379	0.535545	0.615044	0.552381	0.550505	0.577889	0.560345	0.5	0.60793	0.616236	0.522209	0.565306	0.621739	0.595506	0.525641	0.593123	0.581114	0.561983	0.597734	0.552677	0.577548	0.606936
546	Dpe36:25402236	0.292553	0.534694	0.682353	0.521236	0.60129	0.63464	0.381389	0.429313	0.564005	0.622795	0.561381	0.640394	0.313653	0.183377	0.334988	0.162162	0.646914	0.689655	0.532319	0.404558	0.225962	0.527322	0.385281	0.34	0.576976
547	Dpe16:79546262	0.057377	0.24	0.415842	0.46696	0.538462	0.553571	0.544118	0.470199	0.64881	0.565657	0.789238	0	0	0	0	0.00363636	0.00961538	0	0	0	0	0	0.00675676	0.010101	0.0212766
548	Dpe42:6518530	0.228916	0.435897	0.511628	0.536364	0.657143	0.42963	0.592308	0.6	0.475	0.546012	0.72449	0.0227273	0.032	0	0.0196078	0.0588235	0.0229885	0	0.132353	0.0530303	0.0394737	0.119048	0.0652174	0.0823529	0.206522
549	Dpe37:51775060	0.311024	0.321429	0.573529	0.493243	0.544304	0.506098	0.57377	0.582677	0.541985	0.582677	0.682927	0.0526316	0.0172414	0.0138889	0.0465116	0.0263158	0.114286	0	0.030303	0.0428571	0.037037	0.0615385	0.15493	0.0615385	0.1875
550	Dpe36:18825799	0	0.285714	0.568376	0.425703	0.629213	0.712919	0.624161	0.539877	0.666667	0.638767	0.714286	0	0	0	0.00943396	0.0909091	0.0285714	0	0	0	0.0363636	0	0.0833333	0.0113636	0.0695652
551	Dpe07:87162617	0.222222	0.333333	0.489051	0.569565	0.584906	0.5	0.632	0.598485	0.368421	0.6	0.535714	0.387097	0.313725	0.288889	0.196721	0.622378	0.405405	0.454545	0.211538	0.258427	0.38961	0.597222	0.362069	0.387283	0.368421
552	Dpe32:63073748	0.462247	0.384615	0.567901	0.421538	0.505882	0.551887	0.530534	0.479167	0.595142	0.618881	0.753788	0.265625	0.232258	0.246377	0.155642	0.420765	0.486275	0.376068	0.406542	0.280757	0.223881	0.392857	0.24537	0.270833	0.397849
553	Dpe10:82059139	0.14053	0.394216	0.627187	0.718057	0.581646	0.574495	0.644351	0.669972	0.291018	0.491429	0.40641	0.00955414	0.027972	0	0.0229446	0	0.00458716	0.0153846	0.0148912	0.00395257	0.0214876	0.00497512	0.0201149	0.0319149	0.141141
554	Dpe37:14073932	0.0447761	0.172727	0.258065	0.5625	0.597826	0.585859	0.622407	0.624	0.2	0.46875	0.768293	0	0.00995025	0	0.00438596	0.0181818	0.0138889	0	0.0214286	0.00806452	0.0206897	0.012987	0.0793651	0.037037	0.0875576
555	Dpe16:98130243	0.295082	0.282051	0.54	0.579618	0.523256	0.542169	0.659091	0.559055	0.457447	0.604651	0.361702	0	0.0119048	0.00826446	0.0176991	0.00649351	0.0357143	0	0.0322581	0.00591716	0.00769231	0.0707071	0.00714286	0.016	0.0851064
556	Dpe03:120506915	0.0833333	0.173913	0.405941	0.5	0.447552	0.505319	0.59276	0.583658	0.654822	0.578723	0.72	0	0.00298507	0	0	0.0031746	0.0136986	0	0.0138889	0.00980392	0.00574713	0.0120482	0	0.0409357	0.0382514
557	Dpe29:63254397	0.019802	0.41573	0.585657	0.446009	0.589327	0.545679	0.536111	0.556757	0.514825	0.631841	0.563574	0.00925926	0	0	0	0	0.0172414	0	0	0	0	0	0.00531915	0.0037037	0
558	Dpe32:47946044	0.135783	0.0862069	0.415385	0.369942	0.386861	0.446429	0.528846	0.413333	0.566372	0.42654	0.855691	0.0326087	0	0	0	0.00900901	0.00460829	0.0123457	0.0105263	0.00265957	0	0.00194932	0	0.0097561	0.0136054
559	Dpe17:105290814	0.227702	0.106439	0.585731	0.569845	0.430806	0.57631	0.605033	0.632768	0.409854	0.497831	0.658621	0.00257069	0.00409836	0	0.00884956	0	0	0	0	0.00248756	0.0134529	0	0.0233393	0.0345269	0.0031746
560	Dpe22:23120777	0.175926	0.18254	0.390533	0.612745	0.556338	0.466019	0.720648	0.682028	0.289474	0.454545	0.484848	0.114094	0.0337838	0.0103093	0.0429185	0.0483092	0.0952381	0.0857143	0.082397	0.0536398	0.0367647	0.0827068	0.0186047	0.0270936	0.155039
561	Dpe09:53042460	0.0434783	0.136364	0.568627	0.423077	0.444444	0.516129	0.577778	0.581818	0.514286	0.563636	0.7	0	0.0294118	0	0	0	0	0	0	0	0.04	0	0.0277778	0.0263158	0
562	Dpe28:61422826	0.2	0.132353	0.523256	0.521739	0.625	0.517647	0.60396	0.684211	0.34375	0.537037	0.46875	0.0526316	0	0.0111111	0.0357143	0	0.0714286	0.047619	0.0545455	0.0857143	0.0769231	0.00641026	0	0.0923077	0.16129
563	Dpe11:104182846	0.451613	0.527027	0.55102	0.449761	0.471074	0.572727	0.649425	0.600939	0.571429	0.452381	0.702703	0.375	0.323529	0.38	0.238636	0.351351	0.468085	0.35	0.320611	0.42963	0.393443	0.377049	0.333333	0.471264	0.504762
564	Dpe02:51014046	0.2	0.142857	0.391304	0.4375	0.529412	0.291667	0.653846	0.68	0.6	0.642857	0.807692	0.04	0	0	0.0444444	0	0	0	0.0204082	0	0.04	0.0217391	0.03125	0	0.133333
565	Dpe45:14725541	0.0830861	0.215569	0.564189	0.464865	0.569231	0.517928	0.614362	0.600551	0.391061	0.544643	0.658683	0.0634921	0.0148148	0	0.00694444	0.0273038	0.032	0.0648148	0.0346667	0.0052356	0.0103627	0.0454545	0.0689655	0.0355556	0.0661765
566	Dpe35:70101428	0.704545	0.765432	0.596774	0.471338	0.556701	0.597826	0.359223	0.495935	0.709677	0.634146	0.646154	0.796875	0.729167	0.634921	0.569231	0.824444	0.797872	0.849057	0.646789	0.690141	0.64881	0.826389	0.655172	0.653386	0.803571
567	Dpe33:29911434	0.431818	0.14532	0.490305	0.525424	0.487179	0.497826	0.599291	0.599265	0.519231	0.539278	0.706024	0.110919	0.173267	0.126183	0.0724638	0.137353	0.257642	0.0698795	0.111588	0.159091	0.119497	0.122807	0.123693	0.084317	0.324367
568	Dpe24:66319042	0.166667	0.121951	0.263158	0.588235	0.777778	0.25	0.545455	0.666667	0.444444	0.636364	0.722222	0	0.166667	0.185185	0.1	0.25	0.111111	0.037037	0.0860215	0	0	0.088	0.025974	0.0107527	0
569	Dpe42:6527315	0.373178	0.205128	0.444444	0.645455	0.543103	0.482558	0.680556	0.547445	0.416667	0.536723	0.68932	0.0967742	0.0573248	0	0.0344828	0.16129	0.0384615	0	0.0704225	0.0143885	0.0666667	0.190476	0.0434783	0.0412371	0.117021
570	Dpe21:50938017	0.506977	0.0601852	0.488889	0.671111	0.57478	0.491329	0.568452	0.583113	0.435159	0.580475	0.460227	0.0466321	0.218527	0.153846	0.0816327	0.0857143	0.140995	0.020595	0.159251	0.16129	0.160584	0.101033	0.0493274	0.0675676	0.208487
571	Dpe05:78874092	0	0.175	0.521277	0.333333	0.47541	0.485714	0.52381	0.486111	0.643678	0.565657	0.761538	0	0	0	0	0	0	0	0	0	0	0	0	0	0
572	Dpe19:25066138	0.442708	0.21831	0.512915	0.644315	0.61674	0.509881	0.565385	0.60219	0.415179	0.571429	0.428571	0.183246	0.107143	0.038961	0.147436	0.0158151	0.199234	0.0981308	0.229167	0.128	0.0659341	0.216	0.198413	0.155172	0.319444
573	Dpe13:94352350	0	0.230769	0.614583	0.392523	0.546296	0.545455	0.513761	0.494845	0.54321	0.74	0.75	0.0147059	0	0	0	0	0	0	0	0	0	0.003861	0	0	0
574	Dpe45:13071455	0.1	0.0909091	0.561404	0.415094	0.472222	0.514706	0.481481	0.534884	0.526316	0.7	0.84	0	0	0	0.0253165	0	0.0357143	0.037037	0	0	0.0135135	0	0.0178571	0.00680272	0.178571
575	Dpe25:13884958	0.330109	0.169841	0.480218	0.38875	0.582667	0.541612	0.498932	0.449522	0.563204	0.715938	0.753425	0.00702576	0.00230415	0.00487805	0.00373599	0	0.00249377	0	0.00162866	0.00189394	0.00530035	0.00521739	0.00750939	0.016129	0.00526316
576	Dpe08:89162558	0.121622	0.206897	0.557377	0.5	0.458333	0.454545	0.634615	0.559322	0.37037	0.375	0.775862	0.0540541	0	0.0143885	0	0.00813008	0	0.111111	0.0178571	0.0571429	0	0.0540541	0	0.0217391	0.131579
577	Dpe27:63335739	0.0158014	0.283333	0.437247	0.406915	0.452138	0.541841	0.494949	0.473602	0.70405	0.683333	0.747573	0	0	0	0	0	0	0	0	0	0	0	0.00529101	0	0
578	Dpe02:70911447	0.191176	0.087156	0.510753	0.473538	0.521505	0.457627	0.681704	0.645084	0.262295	0.556886	0.453488	0.0391459	0.0132159	0	0.0299401	0.0013089	0.0233463	0.0125786	0.0228311	0.0186567	0	0.0373832	0.052	0.0572687	0.0536913
579	Dpe24:50427915	0.38835	0.263158	0.581633	0.557377	0.555556	0.635135	0.556522	0.543103	0.366667	0.54	0.516667	0	0.0277778	0.00913242	0.0181818	0.0288462	0.03125	0.0454545	0.0299625	0.0375	0.0149254	0.0169492	0.029703	0	0.1
580	Dpe09:19054217	0.156997	0.18	0.593548	0.5	0.637363	0.495798	0.589041	0.580247	0.443396	0.487179	0.581081	0.0285714	0.0243243	0.0410256	0.0143885	0.0458015	0.0147783	0.0434783	0.0706522	0.0271739	0.04375	0.0696203	0.041958	0.0446927	0.0903614
581	Dpe06:72977326	0.107843	0.106195	0.468531	0.638298	0.554455	0.463636	0.543147	0.658537	0.42029	0.491379	0.516667	0.0322581	0.121212	0	0.0142857	0.011236	0.0774648	0.0102041	0.0460526	0.0492611	0.136364	0.0416667	0	0.0555556	0.153846
582	Dpe39:44974173	0.143826	0.22449	0.470085	0.322459	0.411619	0.594278	0.376159	0.387516	0.781457	0.719626	0.869001	0.00507614	0.0324675	0.00735294	0.0366197	0.00498753	0.0102249	0.0039267	0.00829876	0.0217391	0.0237581	0.00942127	0.088	0.070018	0.015544
583	Dpe24:70308076	0.2	0.128205	0.409449	0.539171	0.608974	0.511905	0.633987	0.617801	0.310811	0.571429	0.522727	0	0.0166667	0	0.0337079	0.0272727	0.0238095	0.0740741	0.00657895	0.00862069	0.0307692	0.0162602	0.0149254	0.023622	0.0843373
584	Dpe19:46349669	0.458904	0.155844	0.652542	0.416268	0.603604	0.478261	0.687898	0.708609	0.429825	0.467742	0.46988	0.0218978	0.0234899	0.0300752	0.00392157	0.0545455	0.075	0.0689655	0.137795	0.00569801	0.0897436	0.146893	0.012605	0.0210526	0.0322581
585	Dpe16:27340147	0.174157	0.211111	0.391753	0.277929	0.393814	0.59116	0.394018	0.44401	0.829146	0.753264	0.936	0.0426667	0.121739	0.0625	0.0541516	0.0276753	0.15	0.0102041	0.121803	0.0762712	0.109524	0.0820452	0.0847458	0.0748899	0.162791
586	Dpe37:16251032	0.308411	0.226415	0.578231	0.489796	0.525862	0.503356	0.581818	0.508929	0.429825	0.606557	0.734694	0.132353	0.0505051	0	0.0451128	0.0301887	0.0571429	0.057971	0.0592593	0.00892857	0.0306122	0.0625	0.0340909	0.0503597	0.135417
587	Dpe20:84055168	0.0497238	0.227273	0.494071	0.262346	0.438053	0.529412	0.365325	0.411371	0.70098	0.713604	0.782152	0	0	0	0	0	0	0	0.0130719	0	0	0.00986193	0.0116279	0	0
588	Dpe06:73046764	0.0857143	0.121429	0.6	0.480315	0.512821	0.441667	0.577869	0.643382	0.37963	0.510204	0.561644	0	0.0246914	0	0.0243902	0.0277778	0.0738255	0	0.0148368	0.0153257	0	0.038835	0.0232558	0.131579	0.025974
589	Dpe02:66328089	0.014881	0.196429	0.443609	0.33375	0.483617	0.474692	0.478799	0.485523	0.658773	0.695699	0.720088	0.00226244	0	0	0.00263852	0.00431655	0.010453	0	0.0110803	0.00397614	0.00598802	0.00106383	0.00515464	0.0174292	0.00505051
590	Dpe14:89930809	0.295455	0.230088	0.439898	0.598361	0.555205	0.486577	0.604905	0.567775	0.464646	0.545082	0.60804	0.168539	0.0486891	0.0428016	0.0529412	0.0817901	0.129338	0.0731707	0.157549	0.0521739	0.0575916	0.128205	0.0777778	0.0805369	0.185286
591	Dpe17:72459803	0.09	0.280899	0.577103	0.40699	0.563927	0.523429	0.45045	0.474795	0.596585	0.625397	0.64247	0.00304878	0	0	0	0	0	0	0.00176056	0.00143266	0.00539568	0.00183486	0.00616333	0.00441176	0.00882353
592	Dpe01:47855714	0.286846	0.11828	0.531915	0.391544	0.614907	0.62	0.591281	0.617312	0.42562	0.570946	0.594444	0.0114286	0.00990099	0	0.00980392	0.0132159	0	0	0.0262172	0.0290698	0.0144928	0.028754	0.0138889	0.0184502	0.0578947
593	Dpe42:14625260	0.0510949	0.492308	0.519126	0.339921	0.507389	0.581006	0.418338	0.392758	0.683258	0.70155	0.85098	0	0	0	0	0	0	0	0	0	0	0	0	0.0434783	0
594	Dpe46:24673740	0.25779	0.154362	0.498361	0.495935	0.534296	0.518644	0.601852	0.540717	0.488462	0.559486	0.67	0.0374332	0.0362319	0.0104167	0.0314286	0.0314961	0.0507614	0.010101	0.0297398	0.0138568	0.0114504	0.0618557	0.0150943	0.028754	0.0885609
595	Dpe09:50442249	0.183168	0.186813	0.481132	0.575758	0.575758	0.430233	0.555556	0.540541	0.489796	0.513158	0.659091	0.168675	0.177419	0.125	0.2	0.0333333	0.207792	0.0697674	0.195876	0.144231	0.0833333	0.156977	0.161972	0.148649	0.388889
596	Dpe17:72345900	0.142518	0.149123	0.557789	0.504559	0.498489	0.55	0.504021	0.47861	0.54755	0.55	0.624799	0.0186916	0.0245399	0.00578035	0.018315	0.00735294	0.0373134	0	0.0125	0.00787402	0.0125786	0.030837	0.0552764	0.0169014	0.0434783
597	Dpe28:41476884	0.461538	0.529032	0.555172	0.538043	0.532895	0.571429	0.474074	0.447368	0.550201	0.573529	0.539267	0.574879	0.506696	0.691756	0.529412	0.6	0.607407	0.58	0.541562	0.555838	0.536364	0.610236	0.573171	0.547511	0.573864
598	Dpe12:68214586	0.265823	0.156627	0.481203	0.526316	0.573333	0.5	0.573248	0.606061	0.385714	0.45	0.673913	0.016129	0.0289855	0.0329218	0.0380952	0.0155211	0.0673077	0.0277778	0.0338983	0	0.045045	0.0126183	0.0117647	0.0347222	0.296089
599	Dpe06:9561200	0	0.166667	0.421053	0.507042	0.57377	0.470588	0.482143	0.507692	0.428571	0.666667	0.806452	0	0.0350877	0	0	0	0.015625	0	0.0166667	0	0	0.00862069	0	0.00833333	0
600	Dpe36:49233461	0.0217391	0.255682	0.527221	0.436364	0.5209	0.52149	0.484241	0.496774	0.561086	0.613333	0.683036	0	0.00529101	0	0.00213675	0	0	0	0	0	0	0.00662252	0	0.00821918	0
601	Dpe12:35741179	0.150289	0.254098	0.585746	0.366071	0.47139	0.547533	0.496222	0.419429	0.630252	0.637485	0.762108	0.0625	0.025641	0.0192308	0.00526316	0.0108108	0.0119403	0	0.0114943	0.0114155	0.0174216	0.0121581	0.0193237	0.0236686	0.00952381
602	Dpe33:9447726	0.2	0.0852713	0.423077	0.8	0.424242	0.511905	0.490566	0.491525	0.619718	0.409091	0.816667	0	0	0	0	0	0	0	0	0	0	0	0.012987	0	0.0319149
603	Dpe11:59541888	0.0277778	0.213333	0.546875	0.338346	0.532934	0.509677	0.540909	0.465347	0.62406	0.649123	0.719457	0	0	0	0	0.00518135	0.0119048	0	0	0	0	0	0	0	0
604	Dpe27:4263840	0.289474	0.196721	0.404762	0.571429	0.589286	0.407895	0.587302	0.6	0.395833	0.479452	0.794118	0.0178571	0.0189873	0	0.0643777	0.0704225	0.0927835	0.0666667	0.174757	0.0720721	0.0403226	0.0604027	0.0192308	0.0625	0.241135
605	Dpe43:39113003	0.142857	0.37037	0.591463	0.356164	0.611111	0.554688	0.508475	0.537879	0.573529	0.540541	0.794118	0	0	0	0.0212766	0	0.02	0	0	0	0	0	0	0.0254237	0.025641
606	Dpe18:11896251	0.211353	0.163435	0.439173	0.503676	0.558537	0.497908	0.62454	0.621212	0.385987	0.563522	0.65154	0.0129032	0.0105541	0.00260078	0.00731707	0.00241255	0.0164271	0.00728155	0.0225035	0.00848485	0.00788955	0.0276442	0.014742	0.021978	0.0233393
607	Dpe20:7270815	0.115385	0.115789	0.443038	0.579365	0.582418	0.509091	0.518987	0.553957	0.405797	0.387755	0.697842	0	0	0.015625	0.0227273	0.00664452	0	0.00833333	0.00900901	0	0	0.0153846	0	0.0149254	0.0555556
608	Dpe43:10671696	0.0316456	0.0567613	0.505119	0.538813	0.510823	0.513793	0.570968	0.581749	0.394309	0.509506	0.726368	0.0075188	0.037037	0	0.00490196	0	0.0148148	0.00378072	0.021021	0.0242915	0	0.01	0.00301205	0.0219298	0.0418848
609	Dpe19:67955682	0.046875	0.333333	0.551282	0.375	0.441558	0.643836	0.544304	0.585106	0.432432	0.705882	0.592593	0	0	0	0	0	0.0526316	0	0	0	0.0384615	0	0	0.0178571	0.0869565
610	Dpe03:115990847	0	0.157895	0.560606	0.326316	0.511628	0.5	0.545455	0.544304	0.586957	0.716981	0.65	0	0	0	0.0588235	0	0	0	0	0	0	0.0119048	0	0	0
611	Dpe12:84867483	0.03125	0.44898	0.466667	0.302632	0.551471	0.439394	0.48731	0.605556	0.536082	0.623596	0.689531	0	0	0.00884956	0.0111111	0.0075188	0	0	0.00980392	0	0.0149254	0	0.0178571	0.00869565	0
612	Dpe45:22342677	0.0576923	0.166667	0.486111	0.448819	0.5	0.538462	0.590164	0.551282	0.529412	0.466667	0.72449	0.133333	0.0487805	0	0	0.0169492	0.011236	0	0	0.0240964	0.0153846	0.0120482	0.0151515	0.0277778	0.136364
613	Dpe08:45014557	0.0625	0.0571429	0.513889	0.405063	0.55102	0.5	0.613333	0.574468	0.508197	0.470588	0.733333	0	0	0	0	0	0	0	0	0	0	0.0133333	0	0.0217391	0
614	Dpe06:98713350	0.208633	0.0434783	0.429577	0.620553	0.538462	0.416149	0.651163	0.553571	0.328	0.496644	0.675	0.0510204	0.0196078	0.00854701	0.0368852	0.025	0.0221239	0.00980392	0.0166667	0	0.0120482	0.0101215	0.012	0.0352645	0.0454545
615	Dpe19:51286730	0.0357143	0.063197	0.4375	0.68254	0.471698	0.365854	0.782895	0.71875	0.140625	0.458333	0.162791	0.0434783	0	0	0.0487805	0	0.104762	0.00425532	0.0651163	0.0078125	0.0769231	0.0752688	0.0353982	0.00884956	0.0961538
616	Dpe29:84849904	0.260606	0.472081	0.387097	0.39375	0.65458	0.446667	0.368421	0.359788	0.567708	0.645862	0.5	0.288136	0.418033	0.179775	0.466667	0.361446	0.557895	0.195876	0.211465	0.489933	0.171053	0.175219	0.375	0.493151	0.508197
617	Dpe21:67638791	0.576531	0.665399	0.476651	0.550562	0.562914	0.521978	0.576923	0.59707	0.526596	0.527197	0.571429	0.524691	0.313752	0.655022	0.355438	0.56962	0.44	0.473214	0.595084	0.337731	0.441333	0.557196	0.238477	0.434856	0.465969
618	Dpe32:20632512	0.0833333	0.287179	0.530864	0.405229	0.515982	0.565502	0.490132	0.503289	0.530713	0.570352	0.689295	0.00877193	0.0378151	0.00699301	0.0344828	0.0110497	0.0333333	0	0.0275229	0.0225989	0.0357143	0.0078125	0.0114943	0.0458015	0.0679612
619	Dpe09:81032231	0.0934844	0.15493	0.586667	0.328145	0.677333	0.544828	0.647948	0.60274	0.360902	0.646388	0.25	0	0	0	0.037037	0	0.0277778	0	0.00917431	0	0.0458716	0.00884956	0	0.0720721	0.015873
620	Dpe01:71843367	0	0.208955	0.572414	0.373494	0.625	0.619632	0.538462	0.563725	0.385827	0.629213	0.471698	0	0	0	0.00757576	0.0222222	0.0124224	0	0	0	0.00806452	0.00961538	0	0	0.0211268
621	Dpe34:56683648	0.322148	0.15748	0.473684	0.45641	0.638132	0.549505	0.642599	0.570225	0.278261	0.555556	0.441176	0.0956522	0.0925926	0	0.053719	0.0145631	0.175182	0.0777778	0.156627	0.0512821	0.0710059	0.0913242	0.0825243	0.0578512	0.203704
622	Dpe29:56483343	0.362319	0.272727	0.55102	0.513158	0.583333	0.395349	0.581395	0.658537	0.375	0.588235	0.466667	0.0833333	0.0277778	0.0192308	0	0.0163934	0.03125	0	0.0204082	0.0612245	0	0.0689655	0.0454545	0.0204082	0.0714286
623	Dpe33:53296466	0.190476	0.162162	0.522388	0.467213	0.527473	0.547619	0.729167	0.561798	0.216216	0.465116	0.636364	0.216216	0.0555556	0	0	0.00943396	0.0333333	0.111111	0.2	0.097561	0.0689655	0.0377358	0.0540541	0.031746	0.0666667
624	Dpe13:13388567	0.0638298	0.1	0.704082	0.584746	0.569697	0.547009	0.565854	0.462366	0.317073	0.460784	0.0540541	0.05	0	0	0	0.011236	0.00320513	0	0	0.00543478	0.0319149	0.0428571	0	0.0188679	0.040201
625	Dpe33:9473172	0.0769231	0.0381679	0.464286	0.510638	0.55814	0.369231	0.512821	0.580645	0.525641	0.505618	0.73913	0	0	0	0.0232558	0	0.0217391	0	0	0.00900901	0	0	0.01	0.0142857	0.043956
626	Dpe22:42679550	0.0519481	0.235294	0.462185	0.348485	0.451923	0.45614	0.473118	0.414414	0.587879	0.565217	0.788991	0.0169492	0	0	0	0	0.0142857	0.0133333	0	0	0	0.00377358	0	0	0.047619
627	Dpe09:101322740	0.0227273	0.333333	0.521739	0.358974	0.454545	0.8	0.708333	0.45	0.411765	0.590909	0.666667	0	0	0	0	0.0322581	0	0	0	0	0	0	0	0.028169	0
628	Dpe14:119625236	0.0571429	0.166667	0.606742	0.47541	0.561404	0.578125	0.388889	0.638889	0.55	0.410256	0.380952	0	0	0	0	0	0	0	0	0	0.0217391	0	0	0	0
629	Dpe30:46428056	0.217054	0.137931	0.556604	0.621118	0.658537	0.535354	0.539683	0.388889	0.280702	0.5	0.478261	0.0384615	0.00952381	0.0487805	0.0224719	0.00911854	0.0357143	0.0416667	0.0641026	0.0188679	0.012987	0.0258621	0.0465116	0.0272109	0.0615385
630	Dpe36:40963057	0.11465	0.0857143	0.456604	0.477612	0.476395	0.540179	0.516129	0.54142	0.521886	0.55036	0.672297	0	0.00406504	0	0.00515464	0	0.0190476	0	0	0	0.0133333	0.0060241	0.00625	0.00531915	0.0451128
631	Dpe44:11469322	0.28	0.333333	0.458333	0.44086	0.522727	0.648649	0.546875	0.52381	0.555556	0.65625	0.727273	0.3125	0.111111	0	0.1	0.0979021	0.0555556	0.0769231	0.25	0.0434783	0.047619	0.0625	0.0588235	0.1	0.2
632	Dpe08:53255017	0	0.0714286	0.536585	0.382353	0.516129	0.0434783	0.727273	0.472222	0.615385	0.757576	0.565217	0	0	0	0	0	0	0	0	0.025641	0	0	0	0.0140845	0
633	Dpe39:45349970	0.0269978	0.0723764	0.441624	0.358121	0.486815	0.475214	0.573171	0.547929	0.50116	0.585635	0.645161	0.00410256	0.00650759	0	0	0.00505051	0.00590551	0.0021097	0.00414079	0.00507614	0.00144509	0.00309278	0.00917431	0.00233372	0.0106222
634	Dpe06:15837438	0.242718	0.270492	0.48254	0.482412	0.518349	0.467925	0.578337	0.560417	0.480315	0.578182	0.57764	0.0143885	0.0304054	0.0322581	0.0473373	0.0167364	0.0943396	0	0.0384615	0.0212121	0.0150754	0.0209424	0.0550847	0.0541667	0.116438
635	Dpe44:7753671	0.210744	0.130137	0.516717	0.331081	0.461756	0.571885	0.483051	0.536	0.614865	0.576112	0.789883	0.0393258	0.0514469	0.00537634	0.0417755	0.0210084	0.0629139	0.00632911	0.0647482	0.0253623	0.0228758	0.0405405	0.012931	0.0375	0.0793103
636	Dpe09:104350778	0.0946502	0.247191	0.483193	0.378109	0.67052	0.502203	0.709402	0.673575	0.43295	0.579909	0.506667	0.008	0.00503778	0	0	0.00276243	0	0	0	0	0.00381679	0	0.00877193	0.00653595	0.054878
637	Dpe10:82059812	0.132743	0.258278	0.613223	0.590102	0.480496	0.577236	0.560317	0.554859	0.29878	0.444984	0.442953	0	0.0212766	0	0.0340136	0.030303	0.0408163	0.0625	0.0307076	0	0.025974	0.0216216	0.0277778	0.026178	0.0921053
638	Dpe12:22023870	0.00904977	0.10101	0.476109	0.323718	0.47541	0.46863	0.428144	0.4	0.625954	0.592765	0.625	0	0	0	0	0.00207469	0	0	0.00285714	0	0	0.0034662	0	0	0
639	Dpe34:56685799	0.264368	0.357798	0.511905	0.511475	0.557471	0.530435	0.585366	0.533333	0.392523	0.584746	0.44	0.186813	0.0752688	0.0204082	0.119318	0.032	0.233766	0.161765	0.220126	0.135135	0.075188	0.192982	0.115942	0.170507	0.27027
640	Dpe06:133502370	0.0990712	0.165289	0.485106	0.558052	0.478723	0.449367	0.52809	0.502183	0.404669	0.457895	0.682819	0.0423729	0.00902935	0.00884956	0.0195035	0.0350877	0.0327869	0.0163934	0.0298507	0.00755668	0.0201342	0.0257235	0.0083682	0.0229008	0.0738636
641	Dpe30:67456637	0.288538	0.407143	0.553355	0.62069	0.661557	0.491463	0.606129	0.628806	0.291521	0.496479	0.37575	0.183036	0.143798	0.397814	0.178228	0.464286	0.117442	0.222222	0.121767	0.116379	0.0781585	0.394883	0.300216	0.402186	0.10241
642	Dpe37:16430497	0.404762	0.151515	0.528926	0.391534	0.404762	0.5	0.4375	0.484375	0.47093	0.59799	0.780269	0.0246914	0	0	0.00729927	0.0128205	0.038835	0.0408163	0.0214286	0.0136054	0.010101	0.0181818	0	0.0522876	0.046729
643	Dpe14:120230750	0.170732	0.243243	0.296296	0.544186	0.541667	0.361111	0.603774	0.673684	0.291667	0.486486	0.333333	0.0327869	0.2	0.0526316	0.047619	0	0.311111	0	0.15625	0.142857	0.0888889	0.142857	0.0731707	0.047619	0.465116
644	Dpe11:94371813	0.0625641	0.319149	0.609244	0.458246	0.55503	0.539016	0.618048	0.604099	0.342282	0.448958	0.468571	0	0.0229885	0	0.0519481	0.00619195	0.0148148	0.010989	0.00373134	0.00714286	0	0.00483092	0.0163934	0.0175439	0.00862069
645	Dpe10:106975886	0.5	0.714286	0.557143	0.396552	0.475	0.508475	0.62	0.634615	0.561224	0.5	0.448276	0.693069	0.456	0.705357	0.526316	0.462185	0.746032	0.607143	0.521212	0.517442	0.515	0.62963	0.631373	0.589286	0.539326
646	Dpe27:70801785	0.0122449	0.233333	0.507092	0.336	0.554688	0.532	0.543353	0.522436	0.530612	0.610577	0.722488	0	0	0	0.00904977	0.00367647	0	0	0	0	0.00813008	0	0	0.0115607	0
647	Dpe31:13117906	0.274336	0.244444	0.554455	0.431193	0.546667	0.57732	0.55	0.534884	0.595238	0.526316	0.62963	0.0217391	0.031746	0.0243902	0.0537634	0.130435	0.102041	0	0.0877193	0.0447761	0.0273973	0.020202	0.0714286	0.0724638	0.0810811
648	Dpe13:32818326	0.16	0.166667	0.5	0.488987	0.5375	0.37931	0.654804	0.581395	0.273684	0.509434	0.522388	0.0344828	0.108696	0.0181818	0.0641026	0.0295858	0.132075	0.0769231	0.165468	0.0769231	0.0609756	0.0964912	0.049505	0.0510204	0.1875
649	Dpe11:30378122	0.314448	0.0393701	0.287037	0.266187	0.237113	0.294574	0.355482	0.383333	0.596491	0.465969	0.842623	0	0	0	0	0	0	0	0.0164474	0.00490196	0	0	0.00621118	0	0.0181818
650	Dpe43:27393601	0.0652742	0.168317	0.466403	0.422741	0.472727	0.481928	0.503876	0.515789	0.609375	0.529412	0.682594	0.008	0	0	0.00546448	0.0162866	0	0	0.0199005	0	0.04	0.00722022	0.00487805	0.0232558	0.0210526
651	Dpe25:36308904	0.508197	0.489796	0.455882	0.488095	0.516129	0.46875	0.524272	0.557522	0.519231	0.450549	0.659091	0.42623	0.278481	0.403509	0.265306	0.318841	0.360656	0.354839	0.377622	0.306306	0.352518	0.392857	0.466667	0.421053	0.288462
652	Dpe05:98944986	0.0166667	0.22	0.483146	0.415663	0.615385	0.458647	0.628415	0.632184	0.390805	0.507353	0.416667	0	0.030303	0.00485437	0	0	0	0	0	0	0.0114943	0	0	0	0
653	Dpe32:6944598	0	0.25	0.577778	0.415929	0.541667	0.62069	0.804878	0.480769	0.2	0.421053	0.7	0	0	0	0	0	0	0	0.0454545	0	0	0	0	0.0131579	0.125
654	Dpe20:78978349	0.0787402	0.205128	0.43956	0.455621	0.456311	0.506849	0.68932	0.692308	0.304348	0.5	0.47619	0.0425532	0	0.0196078	0.0230769	0.0251256	0.0491803	0.153846	0.0422535	0	0.0319149	0.0210526	0.00980392	0.00598802	0.0632911
655	Dpe04:128188875	0.493766	0.50266	0.533752	0.523114	0.513228	0.505447	0.508772	0.52439	0.535714	0.551985	0.475309	0.545852	0.516055	0.529326	0.486966	0.521053	0.510972	0.544643	0.546474	0.529172	0.513089	0.473759	0.461769	0.506303	0.483871
656	Dpe09:46876078	0.110465	0.117647	0.514894	0.417568	0.548098	0.528571	0.502801	0.508696	0.46712	0.534934	0.696673	0	0.0035461	0.00240385	0.00287356	0.0033389	0	0	0.00250313	0.00765306	0.011194	0.00173611	0.00813008	0.0131148	0.00727273
657	Dpe06:73047042	0.038835	0.0689655	0.497143	0.415663	0.564885	0.405594	0.637736	0.642857	0.333333	0.430464	0.523256	0	0	0	0	0	0.0075188	0	0	0.011583	0	0.00469484	0	0	0.00675676
658	Dpe31:71484948	0.0056101	0.180751	0.534043	0.276776	0.427971	0.489028	0.338983	0.345011	0.626443	0.73431	0.874739	0	0	0	0.00214592	0	0.00107296	0.00257069	0	0.00107411	0.00123762	0.00121065	0.005	0.00123609	0.0011534
659	Dpe10:106974976	0.342857	0.245283	0.5	0.442623	0.444444	0.444444	0.553846	0.492537	0.455556	0.507937	0.791667	0.191919	0.132353	0.213115	0.0941176	0.191176	0.160714	0.111111	0.138462	0.137097	0.0880829	0.180723	0.152174	0.109756	0.25
660	Dpe39:44973606	0.0977444	0.211221	0.396601	0.258503	0.4082	0.476348	0.373159	0.379479	0.675706	0.739374	0.784127	0.00207469	0	0.00373134	0.0182292	0.00239234	0	0.00432277	0.00321543	0	0.00833333	0.00286123	0.0565111	0.0357143	0.0162162
661	Dpe09:46481909	0.0588235	0.282051	0.532374	0.539877	0.478723	0.521127	0.594059	0.443182	0.473684	0.523364	0.489362	0.0731707	0.00892857	0	0.0049505	0.0126582	0.03125	0	0	0.0185185	0.00813008	0	0	0.00858369	0.0625
662	Dpe40:26961001	0.315789	0.184211	0.421053	0.5	0.454545	0.471429	0.526882	0.569444	0.566667	0.434783	0.691176	0.0631579	0	0	0.0285714	0.0238095	0	0.0714286	0.0410959	0	0.00900901	0	0.0547945	0.0305344	0
663	Dpe16:27340146	0.115942	0.194444	0.402174	0.278409	0.361345	0.566667	0.373684	0.403718	0.762025	0.69709	0.922252	0.0174927	0.0833333	0.103448	0.0641509	0.0193798	0.0169492	0.00520833	0.0692695	0.0598291	0.0808081	0.0468557	0.0710059	0.08	0.148148
664	Dpe11:62845608	0.0273973	0.169713	0.338983	0.521429	0.443972	0.562914	0.605598	0.53598	0.511111	0.400513	0.691748	0.00538358	0.0170455	0.03125	0.0669643	0	0.0116732	0.00520156	0.0118765	0.018018	0.0724638	0.00811124	0.0409483	0.095941	0.0175439
665	Dpe25:46577231	0.434343	0.975888	0.455587	0.2375	0.265487	0.524324	0.27027	0.454545	0.683761	0.68172	0.208633	0.951794	0.172373	0.169231	0.392065	0.72381	0.938287	0.937079	0.880435	0.663073	0.673235	0.895674	0.894804	0.717732	0.881285
666	Dpe17:56682230	0.483871	0.304124	0.489583	0.633588	0.574297	0.489474	0.649573	0.617391	0.368421	0.518018	0.304094	0.251163	0.316092	0.406393	0.226027	0.32381	0.27451	0.363281	0.30303	0.201794	0.214724	0.370833	0.22314	0.358065	0.305085
667	Dpe27:89548710	0.123288	0.217391	0.478528	0.331395	0.403509	0.446927	0.516854	0.475248	0.591549	0.591549	0.727273	0.0175439	0	0.0106383	0.0188679	0.0149254	0	0	0.017341	0	0	0.016129	0.0153061	0.0127389	0
668	Dpe24:91598114	0.142857	0	0.526316	0.4	0.526316	0.517241	0.576923	0.785714	0.2	0.4375	0.8	0	0	0	0	0	0	0	0.0909091	0.0322581	0	0.0344828	0	0.0294118	0
669	Dpe45:25471691	0.126386	0.145923	0.426598	0.406082	0.487941	0.530526	0.506734	0.504687	0.536212	0.532725	0.644089	0.0190476	0.0209677	0.00350263	0.012016	0.0145985	0.0431373	0.017341	0.00935829	0.00347222	0.00623701	0.0123203	0.012848	0.00715564	0.126005
670	Dpe44:27099639	0.142857	0.12013	0.5	0.609756	0.625	0.58794	0.666667	0.814815	0.218978	0.650485	0.491803	0.0811966	0.0843373	0.0743802	0.0652921	0.148936	0.108333	0.158621	0.265766	0.0758621	0.103675	0.179577	0.0742706	0.0767442	0.143969
671	Dpe36:4880808	0	0.123853	0.472393	0.508811	0.424845	0.52286	0.582019	0.605954	0.492081	0.421674	0.706954	0.0169492	0.00155521	0.0021164	0.00415369	0.0218978	0.0393701	0.0103093	0.0151899	0.00325027	0.00314795	0.0123894	0.00421053	0.00732218	0.0113636
672	Dpe23:51608689	0.0354839	0.348118	0.380079	0.191511	0.384298	0.43118	0.489254	0.466304	0.72098	0.713805	0.787592	0	0	0	0.0169492	0	0	0	0.015625	0.0163934	0.00757576	0	0.020649	0.0369004	0.0104167
673	Dpe17:94404641	0.27907	0.166667	0.125	0.708333	0.5	0.428571	0.529412	0.5	0.833333	0.307692	0.555556	0	0	0	0	0	0	0	0	0	0	0	0	0	0.125
674	Dpe45:14733876	0.365546	0.488889	0.53304	0.37971	0.605634	0.513514	0.496689	0.546828	0.463768	0.652439	0.485714	0.238095	0.16129	0.0196078	0.0674847	0.147465	0.357895	0.340659	0.184466	0.144654	0.111111	0.184502	0.194444	0.126316	0.333333
675	Dpe42:34378297	0.0756972	0.0990099	0.496552	0.300654	0.496732	0.446809	0.397638	0.42	0.547368	0.598985	0.763636	0	0.0104167	0	0.00511073	0	0	0	0.00374532	0	0.0174927	0.00888889	0.010453	0.00826446	0.0367647
676	Dpe13:17842543	0.350763	0.367742	0.495098	0.507853	0.512438	0.558952	0.511013	0.532967	0.456432	0.54902	0.467949	0.357143	0.307692	0.553672	0.462222	0.310345	0.552632	0.34375	0.330508	0.354582	0.213636	0.190476	0.449799	0.373913	0.428571
677	Dpe03:116017370	0	0.117647	0.596491	0.262136	0.404762	0.5	0.507937	0.55	0.62069	0.789474	0.783784	0	0	0	0.027027	0	0	0	0.0263158	0	0	0	0	0	0.0666667
678	Dpe32:62631337	0.080163	0.155738	0.458824	0.340824	0.385827	0.522167	0.520913	0.436681	0.577778	0.548117	0.723127	0	0	0	0.0175439	0.00110011	0	0	0	0	0	0.00280112	0.0285714	0.0393701	0.0163934
679	Dpe02:50902577	0.221344	0.137634	0.426494	0.522241	0.501894	0.497908	0.599106	0.559701	0.424925	0.479675	0.601279	0.0273349	0.0159652	0.0125523	0.0155039	0.0114943	0.04	0.00888889	0.0317919	0.0103226	0.0193103	0.0230548	0.0235784	0.0201439	0.0636758
680	Dpe03:102322297	0.15748	0.218182	0.470874	0.4	0.506494	0.567708	0.444954	0.397321	0.563636	0.640244	0.75419	0.0444444	0	0.0277778	0.0307692	0.00347222	0.0675676	0	0	0.025	0.04	0	0.0645161	0.0582524	0
681	Dpe43:10671424	0	0.0479846	0.485342	0.464646	0.546875	0.461847	0.565737	0.542601	0.440191	0.431535	0.699454	0.00288184	0.0169492	0	0.0106383	0.0178571	0.00917431	0.00416667	0.0180723	0.00980392	0.015748	0.00531915	0.020202	0.0213904	0.0292398
682	Dpe17:98948524	0.5	0.285714	0.386364	0.461538	0.791667	0.73913	0.611111	0.357143	0.521739	0.347826	0.44	0.578947	0.390625	0.373786	0.409836	0.2	0.517857	0.428571	0.460784	0.386555	0.151899	0.322581	0.410714	0.362832	0.555556
683	Dpe21:71642536	0.0369427	0.264935	0.446154	0.318408	0.499334	0.471956	0.553882	0.549261	0.51875	0.610013	0.619921	0.00303951	0.00265604	0.00455235	0.00134228	0.00115607	0.00408998	0.0033557	0.00129534	0.00138313	0	0.00135318	0.00168067	0.00535475	0.0174419
684	Dpe11:101926123	0.5	0.202899	0.479821	0.540351	0.452941	0.482051	0.417526	0.47486	0.47644	0.527523	0.715026	0.0185185	0.0645161	0	0.0263158	0.0121212	0.0350877	0.047619	0.0235294	0.0547945	0.0789474	0.0434783	0.0707071	0.0367647	0.121212
685	Dpe45:14733123	0.296943	0.149123	0.481982	0.57931	0.505208	0.423313	0.584906	0.505376	0.384058	0.506098	0.504505	0.0300752	0.0434783	0.0245902	0.0157895	0.0141509	0.0952381	0	0.0504202	0.037037	0.023622	0.036	0.0378788	0.044335	0.0891089
686	Dpe03:58825567	0.172932	0.0661157	0.511811	0.476744	0.642276	0.459016	0.60355	0.664804	0.220339	0.363636	0.302326	0.0632911	0.0266667	0.0263158	0.0363636	0.0416667	0.0434783	0.0185185	0.0125	0.013986	0	0.10084	0.0379747	0	0.0449438
687	Dpe24:50445385	0.2891	0.1875	0.486111	0.360656	0.463768	0.547945	0.643564	0.672897	0.339286	0.390244	0.673913	0.0263158	0	0	0.010101	0	0	0.0526316	0.0116279	0.012987	0.0166667	0	0	0.0537634	0.0588235
688	Dpe13:23239417	0.0140845	0.130435	0.407895	0.428571	0.482143	0.557377	0.694915	0.566038	0.375	0.520833	0.615385	0	0	0	0.0119048	0	0	0	0	0	0	0	0	0.0296296	0
689	Dpe29:24419187	0.025641	0.252336	0.431871	0.31856	0.446475	0.433333	0.498462	0.475936	0.534884	0.631579	0.650602	0	0.0060423	0	0.00610998	0.0045045	0	0	0.00638298	0	0.012012	0.0060423	0.00890208	0.00283286	0.00377358
690	Dpe32:30165976	0.147887	0.0454545	0.593137	0.325112	0.549451	0.545455	0.809859	0.785714	0.272727	0.386207	0.392157	0	0	0	0.0097561	0	0	0	0.00980392	0.00403226	0	0	0	0.0238908	0
691	Dpe10:33739843	0.369697	0.357143	0.40625	0.708333	0.466667	0.411765	0.615385	0.37037	0.45098	0.533333	0.709677	0.306452	0.238095	0.25	0.320388	0.186047	0.378049	0.272727	0.36	0.28125	0.194915	0.195402	0.266272	0.339744	0.465517
692	Dpe07:87160653	0.0714286	0.195122	0.5625	0.415789	0.623077	0.520548	0.537037	0.509259	0.352941	0.508197	0.4375	0.135135	0.0638298	0.142857	0.00826446	0.294737	0.289474	0.153846	0.0526316	0.0266667	0.0666667	0.0757576	0.0655738	0.0702703	0.166667
693	Dpe01:71597860	0.0420561	0.21875	0.535714	0.402089	0.52071	0.429104	0.590909	0.61284	0.295858	0.478102	0.421384	0	0	0	0	0	0	0	0.0078125	0	0.00869565	0.008	0	0.0283688	0.0515464
694	Dpe16:25213767	0.282051	0.135593	0.382812	0.347826	0.349515	0.508065	0.466165	0.421429	0.587838	0.528302	0.742105	0.0119048	0	0.00560538	0.0238095	0	0.00221239	0.0333333	0.00564972	0	0	0.011396	0.0108696	0.0194175	0.0584192
695	Dpe33:45999212	0.10084	0.130435	0.45098	0.484127	0.471429	0.5125	0.638158	0.57037	0.263889	0.37931	0.621951	0	0.0138889	0	0	0	0	0	0	0	0	0	0.0120482	0	0
696	Dpe42:7437669	0.375	0.0478088	0.42029	0.330508	0.538462	0.517241	0.446809	0.352941	0.740741	0.548387	0.934783	0.0252101	0.037037	0	0.04	0	0.0648148	0.0108108	0.0166667	0.0571429	0	0.0512821	0.0437956	0.0266667	0.101449
697	Dpe36:49386381	0.18543	0.24424	0.516883	0.466993	0.469091	0.504762	0.512821	0.535593	0.513333	0.537037	0.488372	0.0648148	0.0566038	0.0535714	0.0372093	0.0342857	0.0464037	0.0169492	0.0967742	0.0704225	0.0288462	0.0231481	0.0412844	0.0758294	0.102302
698	Dpe30:46510718	0.167513	0.124088	0.58209	0.522727	0.587097	0.488095	0.539062	0.52027	0.328947	0.469697	0.445652	0	0.00529101	0	0.0129032	0.00215054	0.0361446	0.0350877	0.0408163	0.00591716	0.0245902	0.0112994	0.0134529	0.00469484	0.0333333
699	Dpe41:13608342	0.038674	0.145161	0.403727	0.380392	0.590278	0.425	0.632124	0.61326	0.416667	0.5	0.630952	0	0	0	0.00854701	0	0	0	0	0	0	0	0.00793651	0	0.0153846
700	Dpe04:14950049	0.05	0.141026	0.504132	0.411765	0.507812	0.484211	0.526316	0.660494	0.413793	0.408602	0.565217	0.0344828	0	0.010989	0.0121951	0.0111111	0	0	0.00769231	0.0135135	0.00900901	0.0131579	0.0405405	0.0531915	0.0289855
701	Dpe37:41394248	0.16233	0.186047	0.378723	0.311644	0.39779	0.539683	0.380282	0.38806	0.694545	0.513678	0.81877	0.0425532	0	0	0.00549451	0.0012837	0	0	0.0208333	0.0163934	0	0.00546448	0.0168067	0.00420168	0.0357143
702	Dpe29:47729489	0.0818182	0.191919	0.610738	0.452381	0.4791	0.596899	0.488491	0.423188	0.390909	0.559829	0.528169	0	0	0	0.00704225	0	0.0163934	0.027027	0.01	0.0105263	0.0178571	0.0408163	0	0.03125	0.102041
703	Dpe11:61992207	0.03125	0.0598291	0.305556	0.580247	0.477273	0.296296	0.625954	0.657534	0.1875	0.333333	0.409091	0.0940171	0.031746	0.0183486	0.0585106	0.178571	0.0740741	0.0246914	0.0687023	0.0693069	0.0311111	0.100457	0.0291971	0.0526316	0.117647
704	Dpe10:82048832	0.0803109	0.3488	0.549311	0.415352	0.438578	0.53903	0.504246	0.469214	0.467603	0.473849	0.671351	0.062201	0.0806452	0.0909091	0.0254042	0.04	0.0497238	0.0166667	0.0434322	0.0316742	0.0239651	0.0360262	0.0502693	0.0429448	0.0429688
705	Dpe37:16823450	0.0485437	0.0724638	0.424658	0.463964	0.651515	0.458333	0.575342	0.581522	0.163934	0.52	0.25	0.0123457	0.0141844	0	0.0128205	0.00383142	0.0131579	0.0238095	0.00540541	0.0175439	0.0185185	0.00552486	0	0.00367647	0.0265487
706	Dpe38:47522410	0.432258	0.307692	0.527778	0.389474	0.333333	0.466019	0.423313	0.41791	0.573913	0.544444	0.719745	0	0	0	0.0175439	0	0	0	0.00268817	0.00869565	0	0	0.0353982	0	0
707	Dpe04:21048398	0.454545	0.581633	0.482759	0.489209	0.543478	0.378378	0.478788	0.552795	0.495413	0.448819	0.603448	0.302158	0.534884	0.300971	0.295238	0.737705	0.507463	0.288889	0.410256	0.351064	0.333333	0.4	0.369565	0.377953	0.467391
708	Dpe39:44948116	0.0671835	0.19917	0.393902	0.272727	0.392701	0.454971	0.345161	0.370236	0.683429	0.698225	0.778094	0	0.0125	0	0	0.00431034	0.00766284	0.00329489	0.00983607	0.00847458	0.0124224	0	0.0460829	0.0419355	0
709	Dpe42:40071561	0.0818182	0.224719	0.491049	0.429594	0.45098	0.522901	0.64	0.565359	0.375691	0.448505	0.608	0.0230769	0	0	0.0144092	0.012931	0.0157068	0	0.00621118	0.00296736	0.00995025	0.00413223	0.00311526	0.012848	0.0290698
710	Dpe02:112947391	0.0210084	0.0790698	0.441489	0.32634	0.421642	0.372549	0.508516	0.483425	0.534066	0.525455	0.666279	0.00460829	0.00352113	0	0	0	0	0	0	0	0.00377358	0	0.00576369	0.00246914	0.027972
711	Dpe31:21077424	0.0677291	0.21267	0.458182	0.390756	0.489415	0.487691	0.521951	0.538272	0.436518	0.583626	0.575294	0.0238663	0.00952381	0.00243902	0.00759494	0.00740741	0.0130293	0.0126183	0.00621118	0.00251256	0.00458015	0.0103359	0.0114754	0.0146413	0.0122783
712	Dpe21:91083061	0.0424242	0.0821918	0.355	0.375912	0.497537	0.454023	0.536313	0.553571	0.459627	0.661376	0.695946	0.0150754	0.0134228	0	0.00487805	0.0128205	0.00666667	0	0.0100503	0	0.0150376	0.0148699	0.0133333	0.00813008	0.0555556
713	Dpe16:80600887	0.136842	0.238095	0.521472	0.440514	0.554945	0.55303	0.553922	0.492188	0.410714	0.49505	0.342857	0.0243902	0.0285714	0	0.019802	0.00761035	0.037037	0	0.0149254	0.0119048	0.0266667	0.015625	0	0.0216216	0.116279
714	Dpe10:33739867	0.746377	0.172414	0.375	0.652174	0.357143	0.409091	0.7	0.454545	0.488372	0.5	0.652174	0.1875	0.121951	0.307692	0.159574	0.117647	0.2125	0.136364	0.294872	0.164835	0.175	0.194805	0.18125	0.201493	0.175439
715	Dpe09:16043900	0.06	0.1875	0.425532	0.407407	0.489796	0.487179	0.602564	0.545455	0.275862	0.666667	0.611111	0	0.0357143	0	0	0	0	0	0	0	0	0	0	0	0.1
716	Dpe16:79551421	0.0196078	0.291667	0.36965	0.310811	0.436242	0.432432	0.238806	0.215	0.673716	0.568389	0.80744	0	0	0	0.00692042	0.0057971	0	0	0	0.00234742	0.00699301	0.00367647	0.00584795	0.00938967	0.0122699
717	Dpe02:49065499	0.037234	0.0921248	0.502299	0.342105	0.48227	0.493445	0.458558	0.431765	0.525581	0.574519	0.678487	0.00632244	0.00678733	0	0.00123457	0.00221729	0.00514139	0.00110254	0.0214689	0.00240385	0.00213675	0.0156087	0.00193424	0.0034188	0.00430108
718	Dpe31:13101302	0.189815	0.133333	0.514286	0.398305	0.484663	0.516667	0.584821	0.55102	0.457944	0.525424	0.493151	0.0747664	0.0172414	0.0211268	0.0460526	0.00568182	0.0208333	0	0.00763359	0.0215827	0.0364964	0.0273224	0.028169	0.0239044	0.0625
719	Dpe45:21471055	0.132075	0.25	0.341935	0.324561	0.341176	0.405405	0.427083	0.432432	0.557252	0.5671	0.683453	0	0	0	0	0	0	0	0	0	0	0	0.00806452	0	0
720	Dpe17:94404697	0.416667	0.125	0.363636	0.444444	0.571429	0.277778	0.526316	0.571429	0.7	0.47619	0.692308	0.125	0.0666667	0	0	0	0	0	0	0	0.1	0	0	0.0277778	0.0769231
721	Dpe23:46079027	0.141304	0.114286	0.242647	0.428571	0.418994	0.328	0.395522	0.388889	0.646288	0.580645	0.800926	0	0	0	0.0242424	0	0.00934579	0	0.0121212	0.0126582	0	0.00469484	0	0.00854701	0.0777778
722	Dpe14:88469236	0.136364	0.0234375	0.350649	0.641975	0.531915	0.416667	0.581395	0.774648	0.317073	0.303797	0.37931	0	0.0119048	0.0163934	0.0235294	0.02	0.00943396	0	0.017341	0.0285714	0.0223881	0.010582	0.010989	0.0144928	0.0337079
723	Dpe20:21854191	0.0125786	0.178571	0.530864	0.350427	0.513514	0.485437	0.52381	0.511111	0.545455	0.550847	0.714286	0	0.0333333	0	0.0078125	0.00454545	0	0	0	0	0	0.019802	0.00952381	0.0264901	0.0666667
724	Dpe16:30259719	0.101796	0.0384615	0.365385	0.486486	0.558824	0.461538	0.604167	0.529412	0.416667	0.446429	0.666667	0	0	0	0	0	0	0	0	0	0	0	0	0	0
725	Dpe09:110733209	0.0972644	0.0326087	0.338028	0.346154	0.45614	0.256098	0.532051	0.392638	0.508929	0.462121	0.769953	0	0.0144928	0	0.0185185	0.00453172	0.0212202	0	0.0151515	0	0.0217391	0.00694444	0.0283019	0.0434783	0.0464286
726	Dpe29:70890282	0	0.227273	0.535135	0.682927	0.46729	0.521327	0.554455	0.639344	0.397516	0.438356	0.279412	0	0.00787402	0	0.0145985	0	0	0	0.00714286	0.00543478	0	0	0.0254237	0.0196078	0.0683761
727	Dpe27:5201964	0.241279	0.17161	0.434667	0.522235	0.535381	0.428188	0.603593	0.617197	0.307692	0.487569	0.341853	0.0232108	0.0200927	0.0136799	0.0225847	0.0208092	0.0582121	0.0258303	0.0435931	0.030888	0.0384615	0.0239044	0.0150602	0.0410798	0.0672727
728	Dpe27:14543052	0.244118	0.384211	0.49053	0.540541	0.564286	0.436916	0.539437	0.543379	0.382231	0.463466	0.407595	0.362117	0.383693	0.324818	0.31694	0.45593	0.318841	0.39196	0.339394	0.260337	0.355522	0.488095	0.338208	0.412437	0.278169
729	Dpe18:59293028	0.203704	0.2	0.473684	0.441558	0.464286	0.459459	0.578947	0.580357	0.4	0.52	0.333333	0.0566038	0	0.0384615	0.0487805	0.0135135	0	0	0.0727273	0.0227273	0.0666667	0.1	0.0384615	0.0808081	0.1
730	Dpe06:9572742	0.125	0.261905	0.377358	0.571429	0.423077	0.472222	0.608696	0.543478	0.311321	0.37963	0.697842	0.0125	0	0	0.00980392	0.0027933	0.0298507	0	0.00598802	0.0136986	0	0	0.0136986	0.0157895	0.0185185
731	Dpe28:38172224	0.0753828	0.313131	0.497881	0.293333	0.544987	0.412037	0.498361	0.441441	0.551192	0.633385	0.578571	0	0	0	0	0.0526316	0	0	0.00512821	0.00787402	0	0	0.00877193	0.00980392	0
732	Dpe27:74112711	0.431607	0.429268	0.482699	0.417639	0.531092	0.507634	0.500652	0.530504	0.444444	0.481343	0.559078	0.301075	0.045045	0.269103	0.195652	0.163209	0.0898876	0.179487	0.265971	0.142857	0.237668	0.288732	0.263866	0.238372	0.0842105
733	Dpe37:61140751	0.0324544	0.222222	0.41252	0.215146	0.405607	0.506718	0.379928	0.379699	0.594982	0.644172	0.840256	0.0133929	0.0057971	0.00395257	0.0034904	0.00462963	0.0252101	0	0.00189394	0.0120192	0.0139165	0.0143627	0.0139721	0.0124031	0.0250896
734	Dpe45:14078804	0.494505	0.390244	0.683333	0.586207	0.537037	0.564103	0.378378	0.413793	0.385965	0.423077	0.5	0.392857	0.413333	0.492308	0.27044	0.488889	0.354839	0.181818	0.435897	0.344086	0.346457	0.333333	0.318182	0.351064	0.257576
735	Dpe08:54605299	0.0301954	0.177665	0.563584	0.399441	0.645729	0.582031	0.388889	0.421233	0.435407	0.647799	0.517241	0	0	0	0.00529101	0	0.0152672	0.0140845	0.00985222	0.00421941	0.011236	0.0202899	0.00958466	0.0140845	0.0567376
736	Dpe05:108636052	0.0939086	0.0890538	0.471329	0.53542	0.570016	0.422932	0.630673	0.622642	0.266118	0.474336	0.482871	0.0274637	0.00880503	0.00260078	0.00528402	0.0142672	0.0397112	0.0107991	0.00774194	0.0115385	0.00268456	0.0246305	0.00888325	0.00980392	0.0623188
737	Dpe09:104350179	0.137405	0.209302	0.403774	0.286344	0.427184	0.458874	0.595745	0.58871	0.557432	0.574661	0.654088	0	0	0.00307692	0.00806452	0	0.00465116	0	0.00293255	0	0	0.00543478	0.00763359	0.00625	0.0203046
738	Dpe11:59597603	0.0705394	0.160839	0.428571	0.349462	0.463663	0.408696	0.571429	0.567819	0.321075	0.518881	0.743429	0.0221328	0.024948	0.00220751	0.0094086	0.00878477	0.030445	0.00954654	0.00853659	0.00657895	0.0198915	0.0144718	0.0401691	0.0365854	0.044586
739	Dpe45:22342685	0.0784314	0.32	0.472222	0.46875	0.373134	0.504762	0.403226	0.567568	0.530612	0.425743	0.623762	0.0625	0.00826446	0	0.0133333	0.0655738	0.010989	0	0.0510204	0.0121951	0.015873	0.0246914	0.0793651	0.0547945	0.125
740	Dpe29:47715765	0.0666667	0.232877	0.478814	0.427441	0.559322	0.556054	0.464072	0.47541	0.344538	0.54	0.608333	0.030303	0	0	0	0.0018315	0.0169492	0	0.0194175	0	0.037037	0.0188679	0.01	0	0.0307692
741	Dpe02:156732904	0.716507	0.500867	0.47821	0.725032	0.58	0.444836	0.674714	0.664093	0.280783	0.402367	0.231735	0.576994	0.303991	0.383886	0.418705	0.809722	0.580402	0.405714	0.511848	0.383333	0.706271	0.773632	0.536058	0.602317	0.531828
742	Dpe23:77843628	0.321285	0.0630631	0.533835	0.525926	0.6375	0.414966	0.470149	0.476923	0.418919	0.401408	0.606061	0.0595238	0.05	0.0833333	0.025974	0.010929	0.0972222	0.010101	0.0235294	0.0337079	0.0111111	0.0625	0.0225989	0.056338	0.0833333
743	Dpe02:156736973	0.0583153	0.215227	0.486373	0.410202	0.493194	0.529228	0.532984	0.496849	0.427907	0.513089	0.515183	0.00895522	0.00226501	0.00214592	0.0101237	0.00455063	0.00625	0.00398406	0.0164706	0.00936768	0.00765306	0.0131579	0.00997783	0.0119177	0.0466563
744	Dpe43:38991049	0.030303	0.203125	0.493506	0.438776	0.532258	0.478571	0.554839	0.507143	0.480769	0.503597	0.39759	0	0	0	0	0	0	0	0	0	0	0.00892857	0	0	0.0714286
745	Dpe08:55597907	0.0179171	0.183246	0.466737	0.321053	0.46383	0.437434	0.491614	0.469538	0.525263	0.584318	0.653722	0.0111732	0.00578704	0	0.00520833	0.00314795	0.0122699	0	0.00864553	0.00229621	0.00272109	0.00935673	0.00860585	0.0144479	0.01341
746	Dpe46:24618553	0.0240334	0.173362	0.443633	0.364119	0.530159	0.504237	0.615222	0.630851	0.288118	0.5	0.54608	0.0167224	0.00428266	0.00211416	0.00106383	0.0108108	0.0183486	0.00908059	0.00530223	0.00105152	0.00212089	0.00956429	0.0063762	0.0146444	0.0147059
747	Dpe13:95396558	0.330097	0.346154	0.427143	0.295626	0.346535	0.565549	0.458162	0.467302	0.59589	0.50541	0.74212	0.035503	0.03125	0.0237691	0.0262391	0.025	0.0266667	0.027027	0.0497132	0.00529101	0.0238095	0.00266667	0.0218069	0.0288066	0.0620155
748	Dpe12:13759266	0.127593	0.259091	0.46688	0.394383	0.465724	0.489685	0.504193	0.511435	0.451509	0.562633	0.545455	0.0695469	0.0450928	0.0224359	0.0220713	0.0300752	0.0579151	0.0593081	0.131937	0.0240385	0.0292276	0.0962963	0.0974729	0.0528455	0.0505051
749	Dpe40:39058283	0.581081	0.591463	0.510417	0.48895	0.503106	0.565826	0.450249	0.457143	0.519824	0.525234	0.391667	0.696774	0.533835	0.724476	0.643939	0.583333	0.688442	0.680412	0.78169	0.575949	0.642361	0.8368	0.692913	0.635934	0.605505
750	Dpe16:104157772	0.0192308	0.136364	0.347368	0.295238	0.277108	0.403509	0.333333	0.237113	0.716418	0.451389	0.780374	0	0	0	0.0666667	0	0.00826446	0	0.00934579	0	0	0.00892857	0	0.0196078	0
751	Dpe02:38160262	0.0510638	0.140523	0.511628	0.306695	0.447811	0.530466	0.505967	0.483645	0.466403	0.605735	0.734043	0.00398406	0.0124224	0	0.00423729	0.0096463	0	0	0.01373	0.00588235	0.0041841	0.00571429	0.0102041	0.0241935	0.00518135
752	Dpe42:2119064	0.0436137	0.110256	0.429084	0.513793	0.508439	0.422311	0.64527	0.619224	0.240157	0.416342	0.571116	0.00653595	0.00682128	0.00223214	0.0164609	0.00590551	0.002079	0	0.0104408	0.0013459	0.0109091	0.00928382	0.00775194	0.025641	0.0285714
753	Dpe16:101677837	0.0769231	0.0465116	0.493113	0.408824	0.544554	0.489712	0.51073	0.511811	0.308411	0.569161	0.366667	0.00532623	0.0172414	0	0.00636943	0.0983607	0.0232558	0.00132626	0.0123796	0.00680272	0.00502513	0.00791557	0	0.00318471	0.0322581
754	Dpe05:78899633	0.0521327	0.0714286	0.385714	0.304762	0.428571	0.555556	0.396226	0.476923	0.684211	0.597015	0.712329	0	0	0	0	0	0	0	0	0	0	0	0	0	0
755	Dpe32:18775098	0.0454545	0.156863	0.543103	0.391667	0.605042	0.367089	0.515337	0.564516	0.189189	0.518868	0.314286	0	0	0	0	0	0	0	0.00684932	0	0	0	0	0	0
756	Dpe12:35759394	0.065	0.24581	0.554217	0.291221	0.465347	0.495586	0.386534	0.370192	0.565271	0.587591	0.686747	0.00819672	0.0102041	0	0.00228311	0.00242131	0	0	0	0	0.00524934	0.00255754	0.0129032	0.00808625	0.01
757	Dpe08:63416559	0.172414	0.0504202	0.454545	0.595238	0.5	0.357143	0.529412	0.528926	0.42029	0.505376	0.228571	0.0610687	0	0.0769231	0.0238095	0.142857	0.0638298	0.00628931	0.01875	0.0208333	0	0.0135135	0.0708955	0.0246914	0.0714286
758	Dpe33:48029425	0.134286	0.107843	0.358824	0.482456	0.381818	0.353591	0.340426	0.455357	0.497537	0.567901	0.689189	0	0.00719424	0	0	0.0169492	0.0128205	0.0172414	0.0217391	0.00515464	0.00917431	0	0.0204082	0.0243902	0.0833333
759	Dpe11:11576086	0.36	0.166667	0.375	0.528	0.476636	0.522936	0.52	0.538043	0.243243	0.391304	0.444444	0	0.0606061	0.0263158	0.016129	0.0180995	0.0227273	0	0.0277778	0.0588235	0.0786517	0.0458716	0.0348837	0.0726257	0.0425532
760	Dpe27:74114539	0.313415	0.312195	0.551867	0.380892	0.532281	0.551499	0.498701	0.455013	0.396768	0.473752	0.523729	0.00746269	0	0.00892857	0.0135747	0.00354191	0.010989	0	0.00332779	0.0103093	0.00246305	0.010989	0.00727273	0.0192308	0.0181818
761	Dpe06:75887726	0	0.149171	0.45671	0.374194	0.471545	0.548673	0.634218	0.590909	0.368421	0.503086	0.472973	0.0125	0.00306748	0.00578035	0	0.0183727	0	0	0.00233645	0	0	0	0.00243309	0.00377358	0
762	Dpe37:20933981	0.0545455	0.173913	0.528485	0.569652	0.495146	0.522424	0.561069	0.519645	0.304242	0.360294	0.512915	0.0127737	0.00862069	0.00342466	0.0128806	0.0250896	0.00426136	0.0114613	0.00859951	0.00479616	0.00378788	0.00598802	0.00119332	0.0144928	0.0416667
763	Dpe23:77848400	0.481481	0.0638298	0.463768	0.539683	0.432432	0.491525	0.526316	0.54321	0.457143	0.435897	0.394737	0.113636	0.0789474	0.16	0.0493827	0.0104167	0.0192308	0.0192308	0.0918367	0.030303	0	0.108108	0.0487013	0.0592105	0.0547945
764	Dpe09:46893219	0.233115	0.12963	0.5	0.399072	0.457143	0.42623	0.574526	0.516234	0.429688	0.457014	0.608511	0.00806452	0.0110497	0	0.0247934	0.00481928	0.00680272	0	0.0168269	0.0134228	0.00529101	0.0102302	0	0.0366492	0.0617978
765	Dpe41:27944690	0.123153	0.0561798	0.346591	0.629964	0.559211	0.321101	0.341463	0.512315	0.26087	0.388489	0.53271	0.0123457	0.0157895	0	0.0135135	0.00841751	0	0	0	0.0162602	0.00507614	0.00716846	0	0.00972447	0.0661765
766	Dpe06:120835501	0.0119048	0.03125	0.315789	0.515625	0.541667	0.378378	0.541667	0.630435	0.2	0.3125	0.47619	0.0277778	0	0	0.0166667	0	0.03125	0	0.0357143	0.0169492	0	0	0	0.0384615	0.0645161
767	Dpe39:48307239	0.232346	0.127925	0.512859	0.215809	0.424908	0.44557	0.483333	0.433417	0.569124	0.59501	0.824627	0.0559796	0.0156863	0.0102828	0.00791557	0	0.0631579	0.0140351	0.192982	0.0214286	0	0.0969116	0.0119048	0.0285088	0.106557
768	Dpe20:53129535	0.0884354	0.15942	0.457971	0.464623	0.539326	0.435583	0.518219	0.562982	0.308333	0.446809	0.5625	0.0161943	0.017316	0.00573066	0.00736648	0.00702247	0.0248447	0	0.0138462	0.00492611	0.0164319	0.0105263	0.0140845	0.00943396	0.0742574
769	Dpe18:50281311	0.112195	0.231884	0.57085	0.40107	0.557143	0.536913	0.425121	0.387755	0.506024	0.502857	0.648936	0	0.01	0.0136986	0.00719424	0.0220386	0.0186916	0	0.015748	0.0192308	0	0	0.0176991	0.018797	0.0285714
770	Dpe09:16923064	0.0307203	0.171892	0.48062	0.349842	0.461111	0.448421	0.443488	0.387689	0.503226	0.59634	0.673056	0	0.0010929	0	0	0.00493218	0.00104712	0.00247831	0.00207469	0.00104275	0.00421941	0	0.0116897	0.0147524	0.00641026
771	Dpe43:22158028	0.0515021	0.244094	0.394231	0.339806	0.380334	0.483487	0.469043	0.479008	0.472603	0.520918	0.707196	0.0121951	0.00129366	0.00645161	0.00750751	0.00384615	0.0145985	0	0.0228013	0.00359712	0.0116618	0.0236842	0.0168776	0.0361446	0.0237288
772	Dpe29:55593284	0.0155039	0.149254	0.465455	0.423197	0.534884	0.449495	0.571429	0.603524	0.364964	0.415459	0.477064	0	0	0	0.00615385	0.00219298	0.0107527	0	0	0	0	0	0	0.00512821	0.0252101
773	Dpe42:10489726	0.0945274	0.168067	0.563363	0.476087	0.550114	0.480064	0.492009	0.45815	0.233463	0.45509	0.29375	0.00421941	0.0150376	0.00655738	0.0223881	0.0147493	0.0196721	0	0.0263158	0.00204082	0.0100251	0.0107991	0.00557103	0.0184049	0.00694444
774	Dpe29:52934334	0.0277778	0.0493827	0.396825	0.481481	0.506494	0.490566	0.529915	0.539683	0.186441	0.529412	0.54	0	0.00343643	0	0	0	0.0127389	0.00763359	0	0	0.016129	0	0.00819672	0	0
775	Dpe43:39038634	0.0530303	0.215686	0.455056	0.386454	0.45098	0.423841	0.570423	0.571429	0.4375	0.473333	0.674157	0	0	0	0	0.0052356	0.0333333	0	0.0117647	0.0212766	0.0322581	0	0	0.0224719	0.0384615
776	Dpe02:66337235	0.323353	0.394366	0.471233	0.450479	0.433333	0.498258	0.394191	0.455446	0.498	0.50783	0.524558	0.383333	0.222222	0.335878	0.317597	0.342593	0.307018	0.435897	0.313043	0.280632	0.303226	0.367911	0.295455	0.382979	0.243523
777	Dpe32:20631897	0.0625	0.256684	0.514745	0.29148	0.501217	0.482838	0.470175	0.466238	0.514139	0.531915	0.567935	0.0230769	0.0151515	0	0.0248447	0.0115607	0.0188679	0.025641	0.0292887	0.0339426	0.00917431	0.00519481	0.0555556	0.0699301	0.0458453
778	Dpe18:32854014	0.478814	0.318681	0.505051	0.493976	0.516949	0.466667	0.451923	0.469027	0.393443	0.454545	0.5625	0.263889	0.108108	0.153226	0.181347	0.0486726	0.423077	0.234043	0.380435	0.188119	0.112957	0.17	0.202586	0.14511	0.373333
779	Dpe45:14733134	0.16087	0.135135	0.457711	0.529617	0.505495	0.460123	0.532189	0.488281	0.325203	0.433962	0.462264	0.0218978	0.027027	0	0.0167598	0.0049505	0.0245902	0.037037	0.0262009	0.00645161	0.0258621	0.017316	0.031746	0.0331492	0.00990099
780	Dpe03:30163628	0.0641026	0.44	0.415584	0.301587	0.393939	0.472222	0.409396	0.346154	0.669421	0.541985	0.604478	0	0	0	0	0	0	0.0555556	0.047619	0	0	0.00912409	0.111111	0.111111	0
781	Dpe17:98948518	0.5625	0.428571	0.363636	0.571429	0.666667	0.37037	0.5	0.294118	0.54	0.48	0.481481	0.569231	0.441176	0.564655	0.53125	0.372549	0.557377	0.8	0.509434	0.439394	0.230303	0.5	0.65812	0.516129	0.674157
782	Dpe08:63416804	0.0877193	0.0407609	0.433962	0.571429	0.534483	0.385965	0.48062	0.551181	0.375	0.563218	0.173913	0.0347222	0.0961538	0.05	0	0	0.0740741	0.0133929	0.040404	0.0357143	0.0652174	0.0175439	0.023569	0.0319149	0.1
783	Dpe26:47130409	0.0266667	0.171053	0.510549	0.298387	0.536946	0.45977	0.560606	0.501931	0.4375	0.497175	0.666667	0	0.025641	0.0238095	0.00970874	0.0514706	0.010101	0	0	0.00724638	0.0151515	0.00819672	0.0201342	0.00738007	0.0120482
784	Dpe31:4443379	0	0.0740741	0.467742	0.471698	0.581395	0.40678	0.586957	0.414141	0.179487	0.523077	0.617647	0	0	0	0	0	0	0	0	0	0	0	0	0	0
785	Dpe40:55252349	0.105023	0.280702	0.370107	0.317391	0.403141	0.373626	0.444056	0.482353	0.519894	0.50838	0.640977	0	0	0.00211864	0.00404858	0.0148515	0.0107527	0	0.0113636	0	0.0113636	0.00921659	0.0097561	0.0163043	0.048951
786	Dpe09:46883161	0.0258359	0.117117	0.465753	0.394881	0.507837	0.424419	0.555118	0.567901	0.339888	0.459155	0.540609	0	0	0	0.00327869	0	0.00943396	0	0.003367	0	0.0045045	0	0.00900901	0.00361011	0
787	Dpe13:13388555	0.102041	0.0806452	0.610329	0.518519	0.491803	0.461538	0.497872	0.418367	0.35443	0.433628	0.0789474	0	0.0330579	0	0.02	0.0224719	0.00949367	0.0869565	0	0.0100503	0.020202	0.0133333	0	0.0175439	0.0461538
788	Dpe10:107303923	0.220748	0.0806452	0.30303	0.466877	0.365854	0.411765	0.575758	0.573171	0.35	0.510204	0.6	0.0162602	0.294118	0.0133333	0.037037	0.00735294	0.133333	0	0.0180995	0.045977	0.0337079	0.00666667	0.0218069	0.0169972	0.185185
789	Dpe11:22302173	0.0998117	0.0955414	0.47032	0.316038	0.589888	0.49359	0.521605	0.537313	0.322835	0.632653	0.533981	0.0183486	0	0	0.0148699	0	0.0190476	0	0.00518135	0.00458716	0.0138889	0	0.00843882	0.00581395	0.00869565
790	Dpe32:71457764	0.0537634	0.0810811	0.441989	0.334448	0.432692	0.501873	0.384146	0.432258	0.525114	0.543796	0.723958	0	0	0	0.00784314	0	0	0.00943396	0.00980392	0	0	0	0	0.00263158	0.0113636
791	Dpe26:73804714	0	0.242424	0.468085	0.282609	0.478261	0.434109	0.273585	0.304348	0.590551	0.651786	0.71831	0	0	0	0	0	0	0	0	0	0	0	0	0	0.0322581
792	Dpe25:7111516	0.05	0.125	0.498195	0.426763	0.561837	0.423208	0.578829	0.559499	0.215311	0.473684	0.288136	0	0.00331126	0	0	0	0.00389105	0	0	0	0.00862069	0.00540541	0.0155039	0.0212766	0.0332103
793	Dpe13:40983307	0.470588	0.114754	0.344595	0.660714	0.608815	0.378661	0.674419	0.713355	0.28	0.574271	0.182663	0.173913	0.024	0.111111	0	0	0.118421	0.160494	0.183417	0.0961538	0.117647	0.15625	0.1	0.153846	0.12
794	Dpe24:70130431	0.123123	0.114754	0.524793	0.448549	0.553097	0.57377	0.46875	0.451389	0.291667	0.45614	0.449541	0.0140845	0	0	0.003861	0.00219298	0.0165746	0.0215054	0.00980392	0.0343511	0.0186335	0.0106383	0	0.0442478	0.037037
795	Dpe33:27799684	0.5625	0.521739	0.54878	0.4375	0.488889	0.363636	0.578947	0.367347	0.5	0.609756	0.416667	0.285714	0.315789	0.333333	0.301887	0.289216	0.526316	0.1	0.448276	0.208333	0.163265	0.4	0.3	0.402174	0.5
796	Dpe45:14733213	0.097561	0.184874	0.467593	0.36875	0.41791	0.491228	0.52549	0.542553	0.378788	0.52	0.587719	0.00884956	0.025974	0.017094	0.0121212	0.0165746	0.0353982	0.0277778	0.0307692	0.0384615	0.0175439	0.0174672	0.00892857	0.0342857	0.0344828
797	Dpe17:98948325	0.6	0.648148	0.444444	0.5	0.512195	0.607843	0.311111	0.514286	0.395604	0.55	0.5	0.54	0.371134	0.508811	0.470752	0.301724	0.572816	0.366667	0.456	0.516484	0.19883	0.35443	0.519149	0.533088	0.554404
798	Dpe46:18100646	0	0.153846	0.321429	0.358491	0.261905	0.395833	0.415385	0.568627	0.5375	0.478261	0.644928	0.0294118	0	0.0047619	0	0	0	0	0.0232558	0	0	0.00417101	0	0.011236	0
799	Dpe13:33478652	0	0.160494	0.575107	0.274933	0.553672	0.538889	0.438931	0.428	0.548077	0.614173	0.645833	0.0192308	0	0	0.0238095	0	0	0	0	0	0.0149254	0	0	0.0078125	0.0172414
800	Dpe23:51245345	0.0882353	0.0666667	0.363636	0.592593	0.454545	0.55814	0.55102	0.516129	0.297297	0.431818	0.487179	0	0	0	0.0169492	0	0.0232558	0	0.0149254	0	0.00956938	0.0149254	0.00371747	0.0138614	0
801	Dpe40:26277723	0.510092	0.502584	0.474555	0.475728	0.449937	0.46408	0.51119	0.463252	0.436441	0.496114	0.465979	0.475712	0.50582	0.501656	0.514574	0.457018	0.501592	0.497307	0.517923	0.455774	0.464329	0.47088	0.504993	0.505447	0.476005
802	Dpe41:27820416	0.266667	0.241379	0.458333	0.485981	0.465347	0.368421	0.519608	0.509615	0.230769	0.5	0.517241	0.0625	0.0212766	0.04	0	0.0169492	0.222222	0	0	0	0	0.0196078	0	0	0
803	Dpe39:54702640	0.168295	0.0936795	0.469163	0.52164	0.507675	0.421405	0.602664	0.595212	0.331104	0.45126	0.335214	0.011828	0.0110865	0.00550055	0.0147992	0.0168776	0.0298673	0.0223464	0.0130577	0.00755124	0.0096463	0.0152174	0.00862999	0.00766703	0.0825083
804	Dpe15:42332988	0.384615	0.482759	0.469697	0.382353	0.444444	0.510204	0.4	0.411765	0.513514	0.489362	0.708333	0.580645	0.272727	0.708738	0.285714	0.307692	0.567568	0.222222	0.365854	0.32967	0.50495	0.59434	0.445783	0.44	0.477273
805	Dpe44:22265535	0.0463576	0.155963	0.35	0.255061	0.491979	0.483871	0.392157	0.515021	0.609375	0.542601	0.621212	0	0	0	0	0	0	0	0	0	0	0	0.0153846	0	0
806	Dpe09:19105345	0.0199203	0.106383	0.503185	0.403315	0.577586	0.424	0.517857	0.460993	0.44	0.351351	0.564706	0	0	0	0.0138889	0	0	0	0.00515464	0	0.00881057	0.0172414	0	0	0.0107527
807	Dpe06:105927689	0.104348	0.128205	0.373984	0.309353	0.482759	0.445455	0.563025	0.553191	0.423077	0.46875	0.612903	0.0263158	0	0.0133333	0.00621118	0.002457	0	0	0.00789889	0.0078125	0.0479042	0	0.00531915	0.0314136	0.025
808	Dpe38:43983152	0.0316122	0.0915948	0.472843	0.418876	0.526371	0.465608	0.471154	0.464744	0.409283	0.52452	0.459721	0.0104932	0.0210305	0.00209424	0.00839454	0.0228928	0.024974	0.00421053	0.0230126	0.0125392	0.0136986	0.0169492	0.0157729	0.0116279	0.0295671
809	Dpe45:39278244	0.205128	0.181818	0.448276	0.425926	0.472973	0.383838	0.539823	0.659091	0.306667	0.454545	0.5	0	0	0	0	0.030303	0.0263158	0	0	0	0	0	0	0.0227273	0
810	Dpe31:13121071	0.0895522	0.097561	0.477064	0.406977	0.583333	0.5	0.534722	0.489655	0.25	0.447761	0.527778	0	0	0	0	0	0.0142857	0	0	0	0	0.00806452	0	0.012987	0
811	Dpe31:76368482	0.10817	0.141176	0.518268	0.390023	0.443522	0.466284	0.504505	0.515766	0.446691	0.449482	0.457571	0.00558659	0.00259067	0	0.00707547	0.00271003	0.0178571	0.0246914	0.00223464	0	0	0.0107759	0.0107239	0.0165441	0.0110497
812	Dpe41:29004497	0.0192308	0.0107296	0.236842	0.421053	0.333333	0.464286	0.482143	0.396226	0.625	0.571429	0.857143	0.00573066	0	0	0	0	0	0.00361011	0	0	0	0.0186916	0.0117647	0.00543478	0
813	Dpe31:4441004	0.0333333	0.0963855	0.324324	0.65	0.45283	0.413793	0.472222	0.556818	0.232558	0.423077	0.666667	0	0.00854701	0	0.0967742	0.0555556	0.0116279	0	0.0177515	0	0	0.00540541	0.0344828	0	0.02
814	Dpe42:2140871	0.04	0.101695	0.456491	0.492243	0.499106	0.357945	0.603196	0.583573	0.266575	0.404355	0.53886	0.00675676	0.00832342	0.00181159	0.00470588	0.0015949	0.0183639	0.00576369	0.0153302	0.00349243	0.00708215	0.0128806	0.0151976	0.0140127	0.093985
815	Dpe31:4441005	0.030303	0.108434	0.315789	0.675	0.471698	0.403226	0.506849	0.538462	0.2	0.415094	0.689655	0	0	0	0.0322581	0	0.0114943	0	0.0116959	0	0	0.00543478	0	0.0175439	0.0196078
816	Dpe32:30088391	0.181395	0.107143	0.486842	0.214286	0.501425	0.416667	0.633094	0.630824	0.176744	0.340625	0.408759	0	0.00749064	0	0	0.0128205	0.00359712	0	0	0.00592885	0	0.0021978	0.00797872	0.00862069	0.00749064
817	Dpe21:63712068	0.117647	0.106061	0.403141	0.505025	0.589147	0.399254	0.456395	0.492795	0.341727	0.430605	0.560209	0.0432692	0.0371429	0.010661	0.0174881	0.0412541	0.0674603	0.0377358	0.0357895	0.0152284	0.0298507	0.0260047	0.022792	0.0458404	0.131818
818	Dpe26:47108706	0.0289017	0.166667	0.50974	0.319202	0.516529	0.541667	0.489529	0.434426	0.366197	0.52551	0.614907	0	0	0	0	0	0.011236	0	0.00787402	0	0	0.00555556	0	0.00970874	0.0381679
819	Dpe31:76368483	0.028136	0.185039	0.5318	0.334852	0.488255	0.452211	0.519864	0.507312	0.435272	0.481771	0.437086	0	0.00261097	0	0	0	0	0.0123457	0	0	0	0	0.00550964	0.00736648	0
820	Dpe04:144051567	0.285714	0.119048	0.415842	0.506757	0.469697	0.478723	0.588235	0.585366	0.385714	0.333333	0.390244	0	0.0280374	0	0.0272109	0	0.04	0	0.037037	0.0232558	0	0.0315789	0.00740741	0.0132159	0.0898876
821	Dpe31:47210226	0	0.571429	0.574713	0.299223	0.61039	0.501639	0.458333	0.507716	0.468468	0.430556	0.742424	0	0	0	0.0344828	0	0	0	0	0.0714286	0	0	0.0138889	0.028169	0
822	Dpe31:13107781	0.168067	0.205882	0.439252	0.373832	0.592105	0.409639	0.512397	0.532258	0.38806	0.5	0.647059	0	0	0	0	0.00666667	0	0	0	0.015625	0	0.00869565	0	0.03125	0.027027
823	Dpe06:9562790	0	0.0930233	0.419355	0.416667	0.378788	0.466667	0.590164	0.470588	0.412698	0.380952	0.684211	0	0	0	0	0.00431034	0	0	0	0.0298507	0	0	0	0	0
824	Dpe05:116145577	0.272222	0.440789	0.404636	0.366212	0.459686	0.47463	0.49408	0.468245	0.422153	0.501581	0.596133	0.405631	0.213132	0.256198	0.123188	0.328838	0.365245	0.527807	0.338159	0.225159	0.180685	0.516129	0.169279	0.177386	0.325389
825	Dpe36:46424804	0.00318471	0.133333	0.423077	0.29902	0.435644	0.443548	0.38961	0.360248	0.552846	0.554054	0.726776	0	0	0	0	0.00653595	0	0	0	0	0	0	0	0	0
826	Dpe30:5759645	0.241935	0.216667	0.386364	0.4	0.479167	0.540541	0.479263	0.522321	0.359551	0.487179	0.681818	0.0517241	0.0269058	0.00892857	0.044586	0.0283019	0.0875	0	0.0939597	0.0390625	0.0487805	0.034965	0.0288462	0.0679612	0.14
827	Dpe10:118277126	0.205167	0.0913043	0.439462	0.475029	0.450199	0.45283	0.62029	0.623563	0.191781	0.315789	0.37	0.00581395	0.0145278	0	0.019802	0.0191083	0.0460829	0	0.00341297	0.024735	0.0181818	0.0253165	0.00425532	0.0143885	0.0682927
828	Dpe37:18551150	0.138577	0.242424	0.456897	0.458065	0.409639	0.544444	0.469388	0.53913	0.326531	0.36	0.511111	0.0350877	0.00704225	0	0.008	0	0.0185185	0.037037	0.021978	0.00775194	0.0212766	0.0215827	0	0.01875	0
829	Dpe08:124677843	0.558571	0.495327	0.444444	0.490196	0.457377	0.495591	0.451087	0.455856	0.456873	0.463514	0.474642	0.463972	0.529412	0.424594	0.454023	0.504065	0.482759	0.477459	0.459709	0.485714	0.501672	0.409836	0.407115	0.368421	0.470588
830	Dpe11:7583828	0.246835	0.2125	0.328571	0.535865	0.539474	0.431034	0.583333	0.572254	0.272222	0.412587	0.546218	0.106667	0.0733945	0.0049505	0.0277296	0.0555556	0.176871	0.152542	0.147287	0.0487179	0.0415584	0.119565	0.0458716	0.0466238	0.129353
831	Dpe14:50046655	0.0340909	0.158537	0.457584	0.276596	0.480826	0.472313	0.411765	0.344937	0.537849	0.569079	0.722581	0	0	0	0	0	0	0	0.0102041	0	0	0	0	0	0.00578035
832	Dpe43:39077704	0.127451	0.285714	0.456954	0.377907	0.473684	0.546218	0.50365	0.404762	0.355932	0.465278	0.638889	0	0	0	0	0	0	0	0	0	0	0.00884956	0	0.0235294	0.04
833	Dpe29:47735499	0.00869565	0.211009	0.5	0.404639	0.494118	0.46063	0.437653	0.498681	0.363636	0.533898	0.451282	0	0	0	0	0	0	0	0.017094	0	0.0125786	0	0.00892857	0.00425532	0
834	Dpe36:34738272	0.0384615	0.0638298	0.333333	0.513158	0.574468	0.446809	0.611111	0.515152	0.194444	0.4	0.454545	0	0.0208333	0	0	0.00483092	0.06	0	0	0	0.0454545	0	0.0142857	0.0352941	0.0416667
835	Dpe21:91933545	0.27381	0.102041	0.256881	0.560976	0.5	0.350877	0.57732	0.583333	0.346939	0.355556	0.637795	0.0882353	0.0140845	0	0.0365854	0.0277778	0.0655738	0	0.0555556	0.0426829	0.056338	0.0289855	0.0222222	0.0416667	0.113636
836	Dpe12:35730186	0.056338	0.227586	0.56305	0.303385	0.468519	0.504026	0.338951	0.336617	0.571429	0.553772	0.641827	0.015873	0.0422535	0	0.0251799	0	0.0301887	0	0.0225564	0.0231023	0	0.0083682	0.0136054	0.0283401	0.0315315
837	Dpe31:76366934	0.0386313	0.184739	0.484357	0.352941	0.464724	0.443022	0.520833	0.476293	0.475684	0.461063	0.5	0	0	0.00107643	0.0100503	0	0	0	0.00238095	0	0.00344828	0.00414079	0.00963855	0.00795229	0
838	Dpe32:30091809	0.298507	0.0679612	0.427374	0.323636	0.490085	0.376667	0.59127	0.673347	0.219895	0.302326	0.37963	0.00806452	0	0.0338983	0	0.025	0.010274	0	0.00431034	0.0021097	0	0.00232558	0.00546448	0.0114416	0.0257353
839	Dpe37:36958833	0.027027	0.00837321	0.352941	0.253644	0.385185	0.447257	0.409266	0.393305	0.534946	0.481159	0.710462	0	0.00285714	0	0.0019802	0	0.0117647	0.00225225	0	0.00641026	0	0	0.00331675	0.00477707	0.00451128
840	Dpe02:103228046	0.4	0.405405	0.428571	0.444444	0.5	0.3	0.5	0.392857	0.6	0.722222	0.388889	0.5	0.409091	0.528302	0.566667	0.535714	0.396552	0.536585	0.434211	0.403361	0.44898	0.575298	0.456522	0.479167	0.45045
841	Dpe04:5364067	0.0434783	0.0352941	0.493506	0.453704	0.546961	0.464567	0.473988	0.539326	0.232	0.441489	0.412844	0.00636943	0.0043573	0	0	0.02	0.0138249	0.00436681	0.00719424	0.00224719	0.00806452	0.0125	0.00833333	0	0.0196078
842	Dpe06:133141172	0.0694444	0.264706	0.413093	0.509058	0.501992	0.400862	0.544693	0.537618	0.28692	0.393939	0.114286	0	0	0	0	0.00819672	0.00632911	0	0.0274725	0	0.00518135	0.0163934	0.00558659	0.00546448	0.0551724
843	Dpe19:20494414	0.0708661	0.1875	0.541451	0.505068	0.522562	0.419708	0.490515	0.458924	0.37594	0.420561	0.169492	0.00469484	0.00588235	0.00207039	0	0	0.0215054	0.0107527	0.00621118	0.00583658	0.00776053	0.00232829	0.0227273	0.0150273	0.00961538
844	Dpe29:63329253	0	0.272727	0.602151	0.341969	0.510791	0.439716	0.301587	0.294118	0.547945	0.595041	0.610169	0	0	0	0	0	0	0	0.0208333	0	0	0	0	0	0
845	Dpe42:11168900	0.290761	0.15942	0.515625	0.360656	0.472892	0.498339	0.501567	0.508906	0.385321	0.456284	0.451389	0	0.00909091	0	0.0130719	0	0.011236	0	0.012766	0.00632911	0.0222222	0	0.010101	0.00636943	0.0222222
846	Dpe14:70404257	0.0285714	0.158273	0.406504	0.204981	0.259358	0.473094	0.272436	0.268293	0.669449	0.568507	0.743542	0	0	0	0	0.00689655	0	0	0	0	0	0.00373134	0.00787402	0.0163934	0
847	Dpe02:50505600	0.246711	0.544554	0.369261	0.400327	0.49711	0.477733	0.474419	0.4862	0.528958	0.446809	0.630303	0.435185	0.28373	0.232779	0.225071	0.147854	0.528226	0.469072	0.282334	0.324324	0.227826	0.32304	0.337868	0.289176	0.416
848	Dpe27:48560411	0.699605	0.08	0.32381	0.48366	0.465116	0.301075	0.574627	0.520833	0.376344	0.465909	0.54321	0.0560748	0.12	0.0434783	0.172414	0.0137615	0.195652	0.0178571	0.144144	0.241107	0.0705882	0.165354	0.0333333	0.0434783	0.159574
849	Dpe29:63273180	0.0148515	0.171053	0.540541	0.364407	0.439863	0.505576	0.352941	0.284314	0.545455	0.518018	0.635802	0	0	0	0.0075188	0	0	0	0.011236	0	0	0	0.0258621	0.00483092	0
850	Dpe32:47989441	0.0702087	0.0648148	0.288	0.255034	0.23622	0.311594	0.255319	0.242424	0.568966	0.359813	0.859649	0	0.0299401	0	0.00970874	0	0.0229885	0.0140845	0.0097561	0.00895522	0.00606061	0	0.0150376	0.0102041	0.0276498
851	Dpe14:89929929	0.218579	0.163636	0.386667	0.522556	0.453271	0.423358	0.537383	0.5	0.294479	0.425373	0.54955	0.0666667	0.046729	0.0735294	0.0590909	0.0905923	0.162602	0.0377358	0.0927835	0.0764706	0.0333333	0.111111	0.0748663	0.0867925	0.166667
852	Dpe03:18175782	0	0.179775	0.41	0.296429	0.408377	0.391892	0.581315	0.556364	0.35443	0.563536	0.505952	0	0	0	0	0	0	0	0	0	0	0	0	0.00485437	0.0147059
853	Dpe02:66337234	0.307229	0.363636	0.447802	0.464744	0.41196	0.482394	0.352697	0.417476	0.459839	0.514739	0.486328	0.365854	0.211429	0.380597	0.302128	0.285047	0.26087	0.282051	0.37931	0.255906	0.329032	0.391123	0.353846	0.35461	0.248705
854	Dpe07:92362781	0.212121	0.153846	0.47651	0.350195	0.476636	0.489583	0.56962	0.487805	0.320755	0.485981	0.485714	0	0.015748	0	0	0.0040404	0.0111111	0	0	0.02	0	0.00900901	0	0	0.0294118
855	Dpe17:77087311	0.102628	0.142484	0.477684	0.390805	0.440934	0.505325	0.490741	0.455197	0.418872	0.434537	0.501171	0.00157729	0.00745156	0.00296296	0.0176545	0.00338983	0.00399202	0.00383632	0.0111111	0.00167224	0.0101744	0.00512164	0.00910273	0.0193299	0.0237226
856	Dpe41:29089645	0.1	0.0114679	0.40625	0.571429	0.473684	0.466667	0.52	0.5	0.111111	0.333333	0.6	0.00378788	0.0714286	0	0	0.0116279	0	0	0	0	0.0294118	0	0.00657895	0.00840336	0.0425532
857	Dpe13:91754638	0.057971	0.08	0.5	0.36255	0.269231	0.510638	0.442748	0.451389	0.604651	0.434211	0.776119	0	0	0	0	0	0.1	0	0	0	0	0	0	0.0131579	0.0909091
858	Dpe03:101516856	0.394191	0.160714	0.485714	0.502959	0.450382	0.402299	0.421144	0.400387	0.521739	0.516484	0.675676	0.0178571	0	0.0735294	0.0625	0.0895522	0.0512821	0.0294118	0.0679612	0.0196078	0.0169492	0.0473684	0.0142857	0.0641026	0.0810811
859	Dpe31:7032024	0.416667	0.571429	0.451613	0.481752	0.467153	0.439516	0.450867	0.5	0.415541	0.478599	0.452663	0.454545	0.647059	0.461538	0.614865	0.181818	0.26087	0.608696	0.472222	0.644737	0.5	0.371663	0.521472	0.588068	0.56
860	Dpe17:98805263	0.0224359	0.100352	0.433912	0.341353	0.472892	0.414085	0.512941	0.486061	0.407229	0.520661	0.480226	0	0	0	0	0.00358423	0.0071599	0.0026738	0.00526316	0	0.00248139	0.00106157	0.00249377	0.00369004	0.0043573
861	Dpe28:40991678	0.176471	0.0327869	0.335878	0.455446	0.486486	0.504202	0.539286	0.425781	0.403846	0.439655	0.375	0	0.0697674	0	0	0	0.0266667	0	0.0141844	0.0178571	0	0.0215054	0	0.010989	0
862	Dpe24:72349876	0.0541082	0.136364	0.469725	0.461207	0.5	0.492341	0.434466	0.389447	0.351387	0.487977	0.508434	0	0.00108814	0.00110619	0.00156006	0.00571429	0.00426439	0	0.0015456	0.00226757	0	0.00611247	0.00369914	0.0055788	0.0036036
863	Dpe17:105333962	0.309893	0.0964912	0.504359	0.419394	0.340541	0.477245	0.4575	0.436869	0.388265	0.465602	0.595823	0.00246914	0.0106707	0	0.0227743	0.00436681	0.00455063	0.00194553	0.0201681	0.0278481	0.0177778	0.00993789	0.0207006	0.0244565	0.0234192
864	Dpe37:39837672	0.313559	0.262626	0.455782	0.374165	0.533835	0.330189	0.6	0.446746	0.326087	0.573643	0.415094	0.149425	0.183333	0.25641	0.204678	0.0544218	0.192308	0.178571	0.238095	0.202128	0.215909	0.121547	0.214815	0.207447	0.301587
865	Dpe01:132931964	0.0204778	0.255411	0.507995	0.26612	0.464873	0.458276	0.402878	0.411832	0.501312	0.576471	0.67655	0	0	0	0	0	0	0	0	0	0	0	0	0.0185759	0.0269058
866	Dpe18:32905319	0.00960384	0.251082	0.514249	0.279822	0.46224	0.487102	0.487715	0.430396	0.413333	0.562597	0.498489	0	0	0	0	0	0	0	0	0	0	0	0.00487805	0.00635593	0.0105263
867	Dpe06:75920801	0	0.113043	0.487871	0.401084	0.437722	0.464968	0.575875	0.50211	0.322222	0.394052	0.495238	0	0	0	0	0	0	0	0	0	0	0	0	0.00125628	0
868	Dpe08:52845187	0.0887728	0.178571	0.425587	0.345821	0.479675	0.422741	0.421756	0.409922	0.374603	0.518072	0.675926	0.0334928	0.0206612	0.0113636	0.0186567	0.0101523	0.0166667	0.0241935	0.0259366	0.00892857	0.0175439	0.0114943	0.00625	0.00970874	0.0692308
869	Dpe06:6619550	0.0819672	0.136986	0.422078	0.469565	0.460317	0.395349	0.338235	0.505051	0.348958	0.435115	0.679348	0.0534351	0.0584416	0.0716846	0.0338542	0.131068	0.00826446	0.047619	0.0352761	0.0438356	0.0229885	0.0759494	0.0666667	0.0483871	0.078125
870	Dpe14:48916625	0.164609	0.285714	0.414634	0.340206	0.571429	0.530612	0.575342	0.492958	0.388889	0.34375	0	0.0666667	0	0	0	0	0.125	0	0	0	0.0833333	0.0526316	0	0.0333333	0.0714286
871	Dpe06:88442411	0.0245203	0.247706	0.474249	0.277356	0.469136	0.445148	0.38534	0.365079	0.492754	0.564129	0.590957	0	0.0015456	0	0.00460123	0	0.0083682	0	0	0.00649351	0	0	0.00883002	0.00373134	0.0128617
872	Dpe16:30239750	0.0754717	0.0769231	0.528302	0.318841	0.464286	0.428571	0.47619	0.5	0.361111	0.479167	0.607143	0.0344828	0	0	0	0	0	0	0	0	0	0	0	0	0.03125
873	Dpe13:22132972	0.197531	0.107345	0.494553	0.611732	0.553916	0.343011	0.572571	0.552666	0.219979	0.428877	0.34625	0.0230126	0.0209713	0.00420168	0.00773481	0.0328042	0.0338983	0.0263158	0.0255591	0.00873362	0.00641026	0.0354839	0.00860215	0.0232804	0.0423729
874	Dpe13:13325977	0	0.169811	0.514124	0.526316	0.496	0.379747	0.436242	0.401515	0.340909	0.433333	0.25	0	0	0	0	0.0196078	0	0	0	0	0	0	0	0	0
875	Dpe01:71758471	0.630435	0.354839	0.512097	0.518519	0.42471	0.591549	0.374582	0.365449	0.368421	0.418519	0.590164	0.288732	0.325203	0.303318	0.337278	0.316327	0.223958	0.333333	0.496503	0.373494	0.263736	0.493902	0.222857	0.410811	0.463576
876	Dpe05:78874127	0.016129	0.204545	0.36	0.17757	0.466667	0.415584	0.348315	0.520548	0.651685	0.540541	0.552147	0	0	0	0	0	0	0	0.00826446	0	0	0.00531915	0	0.0206186	0
877	Dpe14:86097590	0.341365	0.17233	0.42449	0.458667	0.381295	0.41055	0.461765	0.406667	0.357834	0.412088	0.695481	0.130286	0.0760668	0.0352941	0.0752212	0.183486	0.183511	0.0680507	0.235784	0.116487	0.139216	0.226744	0.143982	0.155405	0.212066
878	Dpe46:10419215	0.419753	0.235294	0.386555	0.403509	0.452381	0.485149	0.560976	0.425532	0.345455	0.457143	0.514019	0.304348	0.37037	0.525	0.46	0.392857	0.428571	0.266667	0.333333	0.45	0.44	0.488889	0.5	0.544118	0.285714
879	Dpe07:42272541	0.0394737	0.146552	0.373089	0.18649	0.363296	0.471637	0.331818	0.346216	0.571197	0.630841	0.803361	0	0.00174825	0.00165017	0.00143062	0.00119904	0.00687285	0	0	0.00163666	0.00191571	0.00528169	0.0017762	0.00322061	0.0124688
880	Dpe09:43998766	0.012605	0.215686	0.356913	0.338266	0.439709	0.490625	0.548936	0.550955	0.220544	0.557461	0.214286	0.00460829	0	0	0.00419287	0.00165837	0	0	0.00442478	0	0	0	0.00626959	0.00315457	0.0133333
881	Dpe24:70919037	0.295918	0.310526	0.392996	0.436903	0.407547	0.406926	0.484099	0.541284	0.481928	0.424242	0.5	0.119048	0.167832	0.370968	0.214286	0.322835	0.213836	0.173077	0.165414	0.174312	0.136	0.264605	0.19469	0.158416	0.189655
882	Dpe12:50607659	0.047619	0.24	0.276786	0.178571	0.512821	0.267606	0.137931	0.266667	0.455312	0.485523	0.512764	0	0	0	0	0	0	0	0	0	0	0	0	0	0
883	Dpe14:89930808	0.231959	0.261062	0.354331	0.47983	0.515924	0.428082	0.467787	0.5	0.369492	0.448133	0.457895	0.105263	0.0766284	0.0396825	0.034	0.081761	0.158065	0.162602	0.11435	0.0684327	0.0670241	0.13948	0.0764873	0.0762565	0.201117
884	Dpe24:70467303	0	0.0714286	0.421053	0.308219	0.434783	0.455882	0.486239	0.482143	0.471698	0.423358	0.666667	0	0	0	0	0	0	0	0	0	0	0	0	0	0.0204082
885	Dpe31:13102014	0.0432099	0.149254	0.467213	0.329365	0.468966	0.479167	0.505952	0.436047	0.452381	0.482759	0.616667	0	0	0	0.00892857	0	0	0	0	0	0	0	0	0.00485437	0
886	Dpe27:89497794	0.238683	0.0701754	0.474576	0.333333	0.439024	0.512821	0.409091	0.308642	0.487805	0.466667	0.725	0	0	0.0109589	0.0153846	0	0	0	0.00702576	0	0	0.00110742	0.0113636	0.010101	0.0810811
887	Dpe16:114468539	0.0379747	0.138889	0.269663	0.237113	0.415094	0.407407	0.310559	0.268657	0.546713	0.544118	0.669173	0	0	0	0.00655738	0	0	0	0.00555556	0	0.0108696	0.00537634	0.00641026	0	0.0258621
888	Dpe06:9560654	0.05	0.0322581	0.460317	0.389831	0.4	0.375	0.396825	0.54386	0.365385	0.5	0.607143	0	0	0	0	0.00452489	0	0	0.0289855	0	0.0294118	0.00714286	0	0	0.0178571
889	Dpe09:105240970	0.108108	0.0714286	0.583333	0.339367	0.42268	0.404494	0.517241	0.469565	0.568421	0.387387	0.506329	0.0344828	0.0196078	0	0	0	0	0	0	0	0	0.0169492	0	0.05	0.117371
890	Dpe19:49192147	0.037037	0.2	0.423077	0.388889	0.363636	0.472222	0.548387	0.55102	0.2	0.363636	0.6875	0.0833333	0	0.0208333	0.0168067	0.0271493	0	0.125	0.0185185	0	0.0166667	0.103448	0	0.0291262	0
891	Dpe39:44973792	0.0764873	0.184991	0.364754	0.219601	0.32247	0.392573	0.269155	0.28271	0.649616	0.587563	0.750794	0.00444444	0.012987	0.0141844	0.0108108	0	0.00873362	0.00214133	0	0	0	0.00238663	0.0502513	0.0424028	0.0108696
892	Dpe24:44015297	0.0331126	0.0625	0.52193	0.324786	0.514451	0.425926	0.480687	0.445545	0.330935	0.497436	0.470588	0.0114943	0	0	0.00421941	0	0	0	0	0	0	0.018315	0.0070922	0.011236	0
893	Dpe31:2834141	0.519231	0.102464	0.441176	0.530612	0.481481	0.568182	0.486111	0.4875	0.289474	0.301587	0.307692	0.113043	0.0731707	0.111111	0.0972222	0	0.13986	0.0370899	0.2	0.142857	0.148936	0.117271	0.0853659	0.0964286	0.177419
894	Dpe26:79981395	0.270833	0.517241	0.528384	0.516129	0.508982	0.546512	0.379518	0.408046	0.495536	0.39548	0.290909	0.581395	0.345833	0.52973	0.406072	0.616715	0.510204	0.617647	0.493182	0.447867	0.360958	0.677083	0.555944	0.572202	0.526667
895	Dpe31:13078082	0.113402	0.150538	0.451807	0.42487	0.42236	0.423077	0.438914	0.458824	0.473684	0.416667	0.666667	0	0.00625	0	0.00952381	0.00373832	0.0253165	0.027027	0.0191083	0	0.0123457	0.0049505	0.0113636	0.0175439	0.0238095
896	Dpe01:155000732	0.00771605	0.11375	0.481363	0.513598	0.526042	0.446674	0.574737	0.540426	0.225397	0.38999	0.317992	0.0072314	0.00629591	0.00413223	0.0134855	0.0010352	0.0122494	0.0100604	0.00615385	0.00105042	0.00839454	0.00207469	0.003125	0.0113872	0.0166493
897	Dpe31:2835339	0.608696	0.0586592	0.481481	0.55	0.666667	0.333333	0.666667	0.52	0.210526	0.25	0.166667	0.0607477	0	0.03125	0.015873	0.0625	0.0204082	0.0141844	0.0787402	0.0416667	0	0.0625	0.0689655	0.0425532	0.0322581
898	Dpe41:27947083	0.077381	0.0821918	0.354331	0.613412	0.431193	0.52	0.418033	0.313725	0.193548	0.30137	0.344086	0.0107527	0	0	0.00421941	0	0	0	0.00540541	0	0	0.00390625	0.00537634	0.00521739	0.0373832
899	Dpe09:16862822	0.299582	0.083871	0.341311	0.710084	0.483667	0.337173	0.580405	0.557672	0.214433	0.366183	0.42199	0.0180072	0.0113285	0.00677966	0.0132248	0.0156006	0.0512821	0.0152381	0.0207877	0.0123711	0.0198939	0.0154959	0.0266241	0.0363071	0.0623701
900	Dpe09:110330145	0.0769231	0.333333	0.540984	0.22449	0.586667	0.555556	0.621951	0.56383	0.291667	0.652174	0.4375	0	0	0	0	0.0434783	0.04	0.125	0.016129	0	0	0.0344828	0	0.0769231	0.047619
901	Dpe31:47210230	0	0.538462	0.517442	0.30291	0.560137	0.443299	0.458929	0.52504	0.385965	0.392344	0.587302	0	0	0	0.0666667	0	0	0	0	0	0	0.00970874	0.0135135	0.0307692	0
902	Dpe10:122324585	0.0166667	0.0740741	0.5	0.307692	0.435897	0.454545	0.277778	0.461538	0.413793	0.444444	0.625	0	0	0	0	0	0	0	0	0	0	0	0	0	0
903	Dpe26:74014744	0.015873	0.204082	0.413793	0.210145	0.381356	0.446429	0.44	0.386364	0.54878	0.575	0.684685	0	0	0	0	0	0	0	0	0	0	0	0	0.0273973	0
904	Dpe05:25712161	0	0.146341	0.385417	0.294118	0.333333	0.397959	0.363636	0.353383	0.675676	0.64557	0.68	0	0	0	0	0	0	0	0	0	0	0	0	0	0
905	Dpe09:47758241	0.0350195	0.174603	0.45641	0.361111	0.433333	0.50365	0.405556	0.470899	0.438596	0.461538	0.691176	0	0	0	0.023622	0	0.0169492	0	0	0.00746269	0	0	0	0.0434783	0.0131579
906	Dpe16:21270063	0	0.0909091	0.255319	0.292683	0.409091	0.305556	0.444444	0.42	0.558824	0.54386	0.658537	0	0	0	0	0	0	0	0	0	0	0	0	0	0
907	Dpe16:102255664	0.214286	0.121429	0.375	0.344633	0.371859	0.180905	0.639818	0.663808	0.215886	0.27154	0.754414	0	0.142857	0.0588235	0.222222	0.0833333	0.0909091	0.0508475	0.0967742	0	0.125	0.097561	0.25	0.0909091	0.2
908	Dpe03:54475555	0.0266667	0.103448	0.461538	0.454545	0.44086	0.356164	0.5625	0.469027	0.32	0.266667	0.85	0.0333333	0	0	0	0.0166667	0.115385	0	0.05	0.03125	0	0.0714286	0.0103093	0.0103093	0.0540541
909	Dpe05:119941733	0.027027	0.120968	0.27439	0.5875	0.4	0.45045	0.491803	0.444444	0.416667	0.372727	0.635036	0.0130719	0.0106762	0.0141988	0.0193705	0.153846	0.0273973	0.04	0.0301724	0.011236	0.0268657	0.0273438	0.00896861	0.011811	0.0506912
910	Dpe28:14241348	0.00662252	0.314465	0.529162	0.364793	0.449069	0.501134	0.397108	0.367531	0.430976	0.479558	0.471074	0	0	0	0	0	0	0	0.0149254	0	0	0	0.00411523	0.00625	0.00819672
911	Dpe09:113339910	0.133791	0.242792	0.411902	0.452808	0.54401	0.431078	0.525872	0.558198	0.260664	0.446961	0.354953	0.109439	0.0614137	0.12142	0.01566	0.289044	0.139437	0.0643836	0.0864486	0.044289	0.0780886	0.125436	0.0977881	0.0691193	0.0983607
912	Dpe07:54807958	0.114155	0.101818	0.445087	0.648924	0.528302	0.382576	0.413574	0.391019	0.22807	0.403756	0.292994	0.00979021	0.0116279	0.00294118	0.0277778	0.0291667	0.037037	0.0103627	0.0197531	0.0194805	0.00469484	0.00618557	0.00714286	0.0140845	0.0485437
913	Dpe11:33181778	0.027027	0.111111	0.453988	0.313953	0.505319	0.522936	0.523148	0.491304	0.25	0.486842	0.363636	0	0	0	0	0	0	0	0	0	0.015625	0	0.0113636	0.0078125	0
914	Dpe33:23822394	0.04811	0.127358	0.397231	0.433045	0.531483	0.412513	0.532051	0.496689	0.297619	0.423604	0.447681	0.0211864	0.00956429	0.00103306	0.00512295	0.0123839	0.0270936	0.0111801	0.00939457	0.0125392	0.00851064	0.0158395	0.0116009	0.0126183	0.0259887
915	Dpe31:13124503	0.0510949	0.157895	0.479675	0.399177	0.366337	0.465909	0.465649	0.454545	0.444444	0.5	0.486486	0.0181818	0	0.02	0.0116279	0.0179641	0.0222222	0	0.0178571	0	0	0.0230769	0.0126582	0.0294118	0.0212766
916	Dpe23:76090502	0.00340909	0.302885	0.432792	0.267717	0.494802	0.453149	0.35512	0.367946	0.505769	0.525602	0.528752	0	0	0	0.00350877	0	0	0	0	0	0	0	0.00386847	0.00364299	0
917	Dpe27:10369624	0.751634	0.0422535	0.424658	0.491228	0.461538	0.318182	0.506849	0.650602	0.295082	0.423077	0.16	0.0239521	0.0422535	0	0.0551181	0.136364	0.0416667	0.0178571	0.123077	0.0350877	0.038674	0.0649351	0.0196078	0.0524017	0.343284
918	Dpe45:39261304	0.27381	0.227273	0.273973	0.376238	0.478873	0.310811	0.533898	0.479592	0.380952	0.454545	0.631579	0	0	0	0	0	0	0	0	0	0	0	0	0.0196078	0
919	Dpe02:51016999	0.226415	0.223301	0.30625	0.385475	0.410714	0.396396	0.532895	0.541935	0.384615	0.582609	0.435897	0.132075	0.131313	0.0662651	0.0580205	0.0823045	0.207317	0.0955882	0.0670103	0.0558376	0.0722222	0.0905172	0.0833333	0.0588235	0.196429
920	Dpe29:56483308	0.0759494	0.2	0.426667	0.284314	0.5	0.407895	0.536232	0.492063	0.425532	0.462963	0.653846	0	0	0	0	0	0	0.04	0	0	0	0	0	0.0392157	0.0606061
921	Dpe11:11579909	0.107143	0.0344828	0.309524	0.472826	0.506494	0.384615	0.475728	0.536913	0.0714286	0.407407	0.25	0.0357143	0	0	0.0344828	0.00632911	0.0277778	0.181818	0.0576923	0	0.0188679	0.025	0.0204082	0.0277778	0
922	Dpe05:10267990	0.100251	0.0992063	0.478261	0.398438	0.457386	0.410072	0.465753	0.458844	0.314706	0.444685	0.498258	0.0192308	0.00766871	0.0110132	0.00147929	0.0185185	0.0244898	0	0.0351562	0.00760456	0.00199203	0.00800915	0.0123626	0.0149813	0.0434783
923	Dpe19:67988595	0.0681818	0.235294	0.587302	0.270588	0.348837	0.415094	0.40678	0.446429	0.607143	0.514286	0.65	0	0	0	0	0	0	0	0	0	0	0	0	0	0
924	Dpe42:8515941	0.206897	0.114286	0.340909	0.721311	0.47619	0.451613	0.483871	0.389831	0.322581	0.411765	0.384615	0.0492958	0.0466926	0.025	0.0512821	0.0263158	0.15942	0.0865385	0.0714286	0.0561798	0.0615385	0.0762712	0.03125	0.104762	0.289753
925	Dpe30:45798953	0.5	0.347826	0.324675	0.661017	0.474576	0.371429	0.5	0.518519	0.326087	0.483146	0.415094	0.241379	0.197917	0.150376	0.194969	0.0857143	0.222222	0.277778	0.390805	0.193878	0.0628272	0.197674	0.195349	0.268156	0.266667
926	Dpe09:16910356	0.0343348	0.190055	0.44577	0.299014	0.409382	0.428419	0.326923	0.317787	0.469256	0.567067	0.668757	0.00455063	0.00109769	0.00182815	0.00213675	0.00338983	0.00661521	0.00609013	0.00107875	0.0031881	0.00465116	0.00526316	0.012987	0.00321888	0.00742312
927	Dpe19:67972804	0.0365854	0.16129	0.434343	0.376238	0.328571	0.5	0.30303	0.384615	0.655172	0.354839	0.882353	0	0.0769231	0	0	0.0172414	0	0	0	0	0	0.0465116	0	0.0526316	0.0606061
928	Dpe10:122332945	0.0294118	0.0588235	0.431034	0.428571	0.357143	0.380952	0.320755	0.431373	0.339286	0.366667	0.732394	0	0.00793651	0	0	0.0185185	0.0454545	0.05	0.0526316	0.0294118	0	0	0	0.0447761	0.146341
929	Dpe13:13325976	0.0227273	0.188679	0.542373	0.473684	0.5	0.37037	0.424837	0.356061	0.266667	0.454545	0.105263	0	0	0	0	0	0	0	0	0	0	0	0	0	0
930	Dpe30:19814295	0.101449	0	0.40625	0.392857	0.451613	0.315789	0.448276	0.548387	0.516129	0.346154	0.619048	0	0	0	0	0	0	0	0	0	0	0	0	0.0153846	0
931	Dpe32:59198706	0.304183	0.162939	0.438247	0.455128	0.381215	0.468599	0.40201	0.463277	0.354286	0.410811	0.581315	0.015625	0.037037	0.0471698	0.0394089	0.121951	0.0666667	0.133333	0.0606061	0.039548	0.07393	0.0625	0.0924051	0.0636042	0.113402
932	Dpe37:41486839	0.0301318	0.3	0.300654	0.263959	0.279661	0.557471	0.256198	0.359477	0.513812	0.473684	0.769231	0	0	0.0208333	0.008	0.0300188	0	0	0	0.00892857	0.0106383	0.00862069	0.0125	0.0357143	0
933	Dpe36:24457286	0	0.103448	0.522124	0.271186	0.504132	0.538462	0.459677	0.336842	0.428571	0.477064	0.518519	0	0	0	0	0	0	0	0	0	0	0	0	0.0151515	0.0588235
934	Dpe28:38330993	0.0660888	0.235294	0.358234	0.244014	0.333333	0.320755	0.397946	0.394495	0.515081	0.572827	0.677521	0	0	0	0	0.00348432	0	0.0243902	0	0.00793651	0	0.00409836	0.00892857	0.00892857	0
935	Dpe11:61848561	0.0526316	0.0243902	0.235294	0.382353	0.72973	0.318182	0.590909	0.8	0	0.25	0	0	0	0	0	0	0	0	0.0769231	0	0	0	0	0.00561798	0.0625
936	Dpe10:82060917	0.535912	0.494424	0.427441	0.371048	0.421429	0.416185	0.377215	0.376712	0.548902	0.494888	0.5	0.454545	0.410526	0.75	0.450512	0.328571	0.573034	0.432432	0.38653	0.392405	0.511976	0.635607	0.527933	0.483709	0.538961
937	Dpe02:35289712	0.0365854	0.0980392	0.458716	0.343096	0.454545	0.513089	0.389671	0.485714	0.387387	0.457143	0.409091	0	0	0	0	0.020202	0	0	0	0	0.00990099	0.0238095	0	0.00680272	0.0113636
938	Dpe43:39001029	0.0649351	0.209302	0.459459	0.288889	0.432	0.5	0.455224	0.451613	0.459459	0.4	0.613333	0	0	0	0	0	0	0	0.0120482	0	0	0	0	0.0294118	0
939	Dpe22:95448967	0.101695	0.0833333	0.267857	0.261905	0.257143	0.333333	0.22619	0.226415	0.308411	0.335878	0.832669	0	0	0	0	0	0	0	0.0206186	0.0377358	0	0.033557	0.0273973	0	0.1
940	Dpe28:41476823	0.15	0.131944	0.32377	0.413174	0.331288	0.45	0.426357	0.418605	0.436	0.452055	0.682927	0.049505	0.0348028	0.135531	0.0255102	0.1	0.0300752	0.0294118	0.0864198	0.0273632	0.0714286	0.0772059	0.0682353	0.0631229	0.0561798
941	Dpe28:63702660	0.131484	0.097035	0.408654	0.382086	0.457587	0.378664	0.553933	0.528555	0.315912	0.41088	0.45731	0.00315457	0.0107271	0.00393701	0.00682594	0.0055991	0.00981595	0.00683761	0.0102157	0.00354191	0.00221484	0.00114286	0.00347222	0.00722892	0.0449944
942	Dpe23:76142504	0.00124224	0.4	0.466954	0.227387	0.437269	0.429558	0.204117	0.263713	0.548552	0.617021	0.604396	0.00454545	0	0	0	0	0	0	0	0	0	0	0.00613497	0.00323102	0.0217391
943	Dpe31:41904631	0.239437	0.189189	0.308511	0.413793	0.442623	0.4375	0.511905	0.543478	0.291139	0.462264	0.491525	0.0857143	0.0224719	0.0481481	0.0472441	0.163934	0.111111	0.0588235	0.0848708	0.0569106	0.028169	0.0574713	0.025	0.0833333	0.0985915
944	Dpe31:2833998	0.512821	0.568082	0.428571	0.351351	0.45	0.441176	0.375	0.254237	0.68	0.666667	0.583333	0.493797	0.8	0.777778	0.655738	0.526316	0.536842	0.617054	0.619048	0.62963	0.774194	0.524138	0.448889	0.529703	0.481481
945	Dpe45:17414380	0.119048	0.146853	0.30597	0.235602	0.296636	0.35049	0.46283	0.409639	0.502008	0.5	0.659963	0	0	0.00595238	0.00263158	0	0.008	0	0	0.00746269	0.00352113	0.00983607	0	0.00414079	0.030303
946	Dpe09:46883300	0.0414414	0.100917	0.4573	0.396825	0.53125	0.404762	0.522593	0.502033	0.267361	0.357542	0.384416	0.00699301	0	0	0.00387597	0	0.0046729	0	0	0	0.0049505	0	0.00520833	0.0130435	0.0149813
947	Dpe43:39027981	0.0309278	0.196429	0.464968	0.329949	0.384615	0.554688	0.513043	0.398649	0.413793	0.397436	0.544304	0	0	0	0	0	0	0.0555556	0	0	0.0232558	0.0168067	0	0	0.0357143
948	Dpe35:62952476	0.133333	0.0444444	0.234637	0.51	0.529412	0.435644	0.617647	0.676923	0.278195	0.5	0.409639	0.0490566	0.0209424	0.0159236	0.0263158	0.0188088	0.0571429	0.0535714	0.0658915	0.029316	0.00212993	0.0438247	0.0326975	0.0287162	0.0666667
949	Dpe11:106698994	0.417929	0.320856	0.290404	0.218182	0.301939	0.380515	0.354881	0.393072	0.553109	0.552732	0.645492	0.171875	0.101156	0.0833333	0.126904	0.146341	0.258427	0.22	0.150754	0.107623	0.186992	0.322785	0.205742	0.168605	0.211454
950	Dpe29:56483344	0.0461538	0.363636	0.469388	0.342466	0.371429	0.35	0.581395	0.641026	0.227273	0.441176	0.384615	0	0	0	0	0	0	0	0	0	0	0	0	0	0.0344828
951	Dpe20:7270907	0.149038	0.03	0.236111	0.385417	0.395062	0.362069	0.443038	0.397059	0.447619	0.329787	0.696296	0.0120482	0.0277778	0	0	0.0367893	0	0.0155039	0.0305344	0.0144928	0.0384615	0.0190476	0.011236	0.0291971	0.0425532
952	Dpe17:98948334	0.548387	0.459459	0.4	0.5	0.363636	0.416667	0.545455	0.263158	0.433333	0.487179	0.391304	0.540816	0.438849	0.528777	0.456067	0.298701	0.538462	0.473684	0.431034	0.450262	0.244275	0.433333	0.522581	0.477528	0.577236
953	Dpe09:44049708	0.0189573	0.210526	0.403309	0.314344	0.407603	0.445378	0.523909	0.539568	0.191406	0.476821	0.285714	0.00573066	0	0	0.00120337	0	0	0	0	0	0.00185874	0.00760456	0.00217865	0.00436205	0
954	Dpe45:32670186	0.100575	0.1875	0.282895	0.350575	0.272222	0.272059	0.628866	0.583012	0.211111	0.225131	0.591549	0	0	0	0	0.0769231	0.0106157	0.03125	0	0.0105634	0	0.0138889	0.00593472	0.00793651	0.0469083
955	Dpe13:23258269	0	0.2	0.291262	0.280992	0.391892	0.542373	0.528302	0.436782	0.444444	0.561644	0.529412	0	0	0	0	0	0	0	0	0	0	0	0.00806452	0.013986	0
956	Dpe04:144051570	0.3125	0.0769231	0.336735	0.405594	0.4	0.461538	0.60274	0.571429	0.415385	0.317308	0.45	0.0263158	0.00917431	0	0.0333333	0.0135747	0.0943396	0	0.0192308	0.00775194	0	0.0104167	0.0145985	0.0140845	0.113924
957	Dpe22:46333083	0.0507614	0	0.360656	0.379032	0.380952	0.297872	0.536232	0.613636	0.305556	0.395349	0.46875	0	0	0	0	0	0	0	0	0	0	0.0227273	0	0	0
958	Dpe25:46569252	0.39375	0.864952	0.395948	0.131148	0.217391	0.355422	0.313333	0.339623	0.538578	0.631944	0.143382	0.884458	0.136515	0.0986842	0.299117	0.640777	0.882105	0.768162	0.80456	0.507511	0.529167	0.845556	0.796451	0.655209	0.820399
959	Dpe32:63072457	0.445055	0.0777778	0.30303	0.430303	0.383838	0.430108	0.444444	0.454545	0.412371	0.453125	0.543478	0.111111	0.0517241	0.0243902	0.00917431	0.040404	0.088	0.0952381	0.0957447	0.0170455	0.04	0.0778443	0.0512821	0.0337838	0.106195
960	Dpe46:18103159	0	0	0.387097	0.322581	0.428571	0.434783	0.551724	0.411765	0.425532	0.512821	0.410256	0	0	0	0	0	0	0	0	0	0	0.0399002	0	0	0
961	Dpe11:33855884	0.0166667	0.092437	0.357143	0.454545	0.478261	0.417112	0.586538	0.39779	0.321244	0.397196	0.486486	0	0.0078125	0.00436681	0.0101156	0.0157143	0.0342857	0.0114943	0.0301887	0.00465116	0.00289855	0.0142857	0	0.022695	0.0625
962	Dpe16:24434263	0.0756303	0.196429	0.376033	0.205006	0.334471	0.503374	0.314241	0.225146	0.670213	0.556258	0.736762	0.0338983	0	0	0.0145455	0	0.0310881	0.0172414	0.0150943	0.0130435	0.0049505	0.0166667	0.00554017	0.0131004	0.0210526
963	Dpe31:66207152	0.0116279	0.0263158	0.428571	0.296875	0.558824	0.366197	0.416667	0.490566	0.285714	0.457143	0.539823	0	0	0	0	0	0	0.0294118	0	0.0212766	0.0106383	0	0.0131579	0.019802	0
964	Dpe15:62838295	0.113372	0.121622	0.320261	0.202454	0.309211	0.303371	0.347826	0.358	0.555891	0.5902	0.733615	0.0178571	0.0052356	0.00285714	0.00367647	0.00471698	0.0263158	0.00938967	0.00841751	0.0045045	0.00444444	0.0116525	0.0378788	0.019802	0.0238095
965	Dpe16:79525698	0.0120482	0.179487	0.360294	0.176471	0.246696	0.375	0.230126	0.233607	0.585831	0.516949	0.733467	0	0.00208333	0	0	0	0.00740741	0	0	0.00205761	0	0	0	0.00420168	0
966	Dpe46:17960275	0.269291	0.0626566	0.364865	0.496278	0.481328	0.389831	0.508721	0.508065	0.277027	0.360544	0.411429	0.0259067	0.0333952	0.00294985	0.0158983	0.0217755	0.0496454	0.010989	0.029877	0.0253456	0.0347222	0.0241158	0.0263158	0.0275735	0.120968
967	Dpe27:54615213	0	0.511811	0.320755	0.143319	0.302632	0.348584	0.43739	0.463134	0.614057	0.463303	0.664921	0	0	0	0	0	0	0	0	0	0	0	0.0135135	0.0246914	0
968	Dpe23:51600500	0.0458716	0.245989	0.26839	0.261333	0.290323	0.356908	0.381895	0.377229	0.617414	0.525449	0.654956	0	0	0	0.025	0	0	0	0	0	0.00840336	0	0.0160428	0.0144928	0
969	Dpe37:38359033	0.0506329	0.155556	0.252174	0.144444	0.318182	0.358974	0.37931	0.413793	0.538462	0.505495	0.682119	0	0	0	0	0	0	0	0	0	0	0	0	0	0.0217391
970	Dpe45:14733818	0.054902	0.142857	0.417671	0.316456	0.437788	0.352632	0.467532	0.443366	0.369128	0.562162	0.619048	0	0	0	0.00588235	0	0.039604	0	0	0.0185185	0	0.00671141	0.00666667	0.0199005	0.0454545
971	Dpe17:26949950	0.038835	0.088	0.325	0.402174	0.375	0.469027	0.50365	0.444444	0.313333	0.463235	0.529851	0.00531915	0.00396825	0	0	0	0.00330033	0	0	0	0	0.00401606	0.00684932	0.00218818	0
972	Dpe20:7242815	0.028777	0.0545455	0.266667	0.303571	0.340426	0.35	0.52439	0.463415	0.465116	0.267857	0.64557	0	0	0	0	0	0.025641	0	0	0.0204082	0	0	0	0	0
973	Dpe45:14078775	0.438776	0.378378	0.54878	0.451923	0.432836	0.454545	0.317073	0.32381	0.5	0.416667	0.452381	0.163934	0.3	0.338235	0.133803	0.456522	0.210526	0.0952381	0.197917	0.216867	0.237037	0.372549	0.269565	0.228571	0.220588
974	Dpe39:54699996	0.0971787	0.0947817	0.423604	0.45	0.481481	0.396842	0.539916	0.569296	0.25052	0.40569	0.323077	0.0144479	0.00743889	0.002079	0.0105485	0.0419847	0.0559072	0.0162003	0.0134436	0.0188088	0.00934579	0.0279503	0.0134995	0.00944386	0.104603
975	Dpe16:79553894	0.020202	0.216667	0.242424	0.0967742	0.192	0.380488	0.0894309	0.070922	0.70082	0.563218	0.827381	0	0.00322581	0	0	0.0037037	0	0	0	0	0	0.00487805	0.0218978	0	0
976	Dpe09:47758201	0.106122	0.09375	0.426316	0.394022	0.458333	0.455172	0.471795	0.419048	0.398148	0.402516	0.457627	0.012987	0	0	0.0143885	0.00322581	0.0333333	0	0.0075188	0	0.0113636	0.0127119	0.00826446	0.0288462	0.0131579
977	Dpe23:51461658	0.0114943	0.175	0.454955	0.415638	0.55794	0.494737	0.366197	0.322835	0.240964	0.412429	0.205128	0	0	0	0	0	0	0	0	0	0	0	0	0	0
978	Dpe29:53294003	0.00858369	0.0316623	0.392086	0.218462	0.427184	0.385768	0.412451	0.410579	0.425676	0.515081	0.60961	0.0202931	0	0	0	0	0.0113636	0	0.0405702	0	0.00473934	0.0381503	0.0227273	0.008	0.0168067
979	Dpe11:6439830	0.0171429	0.0519481	0.324074	0.289474	0.411111	0.428571	0.48855	0.492424	0.21875	0.605505	0.480519	0	0	0	0	0	0	0.0224719	0.016129	0	0	0	0	0	0.0208333
980	Dpe30:45798939	0.5	0.333333	0.349398	0.535714	0.551724	0.365079	0.5	0.519231	0.37931	0.388235	0.378947	0.242718	0.141304	0.129771	0.181818	0.0746269	0.269231	0.294118	0.328767	0.241379	0.12766	0.253012	0.208333	0.275449	0.310345
981	Dpe33:53290846	0	0.125	0.275862	0.291971	0.472222	0.372881	0.43	0.652174	0.15	0.466667	0.266667	0	0	0	0	0	0	0	0	0	0	0	0	0.02	0
982	Dpe17:56679957	0.328358	0.275362	0.397436	0.344828	0.421875	0.3625	0.538462	0.559322	0.3375	0.514706	0.384615	0.09375	0.0958904	0.056338	0.116751	0.222222	0.131579	0.15873	0.205882	0.0792079	0.118421	0.0789474	0.0769231	0.162162	0.128571
983	Dpe20:66426010	0.199482	0.146226	0.364023	0.424412	0.446429	0.362559	0.612939	0.645949	0.19209	0.39159	0.206612	0.0583333	0.0851064	0	0.0566038	0.159259	0.03125	0.0454545	0.16879	0.0224719	0.0298273	0.135537	0.0449438	0.0635838	0.08
984	Dpe06:25933868	0.132404	0.148387	0.390158	0.40184	0.483221	0.408654	0.457447	0.461538	0.302857	0.411765	0.461847	0.027451	0.0247934	0.011396	0.0225904	0.0196375	0.0415225	0.0263158	0.040724	0.0235294	0.00777202	0.0310263	0.0147493	0.0318091	0.0867052
985	Dpe10:82062702	0.119497	0.259058	0.463183	0.462085	0.380215	0.478475	0.434053	0.451497	0.297297	0.371765	0.494784	0.0375587	0.0471698	0	0.0429293	0.0273973	0.00763359	0.0350877	0.026253	0.0322581	0.0349076	0.0101138	0.0300429	0.0327586	0.0742574
986	Dpe06:9572741	0.102941	0.246914	0.345794	0.333333	0.282051	0.342857	0.51087	0.468085	0.285714	0.361905	0.736842	0	0	0	0	0	0	0	0	0	0	0	0	0	0.0185185
987	Dpe37:38331259	0.0759494	0.0816327	0.5	0.475	0.435644	0.486486	0.5625	0.44	0.341121	0.362745	0.374074	0	0	0.00775194	0.00851064	0.019802	0.0192308	0	0	0.008	0.00529101	0.0298507	0	0.00369004	0.0338983
988	Dpe05:441958	0.204545	0.222222	0.409091	0.3125	0.26087	0.460526	0.327273	0.37931	0.464286	0.479452	0.641975	0.0192308	0	0.00953895	0.0350877	0.025641	0.0227273	0.047619	0.0319149	0	0	0.00581395	0.00746269	0.0160428	0
989	Dpe27:73962245	0.020979	0.135922	0.411215	0.333333	0.495495	0.288288	0.502283	0.472222	0.309091	0.461538	0.469027	0	0	0	0.00628931	0.00411523	0	0	0	0.00689655	0	0.00625	0	0.00865801	0.0153846
990	Dpe30:44557922	0.0344828	0.244898	0.403315	0.243402	0.364486	0.5	0.276923	0.25	0.622222	0.4329	0.704225	0	0	0	0	0.00806452	0	0	0	0	0	0	0	0	0.00990099
991	Dpe34:54033899	0.0759494	0.0948276	0.381818	0.422442	0.352	0.392344	0.425926	0.42446	0.414141	0.547945	0.487805	0.0169492	0.00552486	0	0.00309598	0.0588235	0.0148148	0	0.0547945	0.0156986	0.0869565	0.0344828	0.0103093	0.0576923	0.019802
992	Dpe14:88469443	0.231707	0.026087	0.269663	0.527027	0.5	0.472222	0.573529	0.589041	0.276596	0.235294	0.173913	0.0113636	0.0126582	0.0204082	0	0	0.0196078	0	0	0	0.00689655	0.0245399	0.0105263	0.0285714	0.0681818
993	Dpe11:6438055	0.0909091	0.0471698	0.351724	0.383648	0.481481	0.423077	0.454082	0.481481	0.207317	0.431193	0.504762	0.0104167	0.005	0	0.0101523	0.0111421	0.03125	0	0	0	0.00892857	0.00896861	0	0.00598802	0
994	Dpe16:56527038	0.233115	0.0823529	0.172727	0.181818	0.203883	0.244898	0.228606	0.249678	0.589172	0.533333	0.775882	0	0	0	0	0	0	0	0	0	0	0	0.0176991	0.00460829	0
995	Dpe43:10671889	0.0126582	0.0375817	0.425287	0.351695	0.50431	0.4	0.392226	0.39576	0.358566	0.39924	0.596413	0	0	0	0.00943396	0	0.0018622	0	0	0	0	0	0.00282486	0.00436681	0.00239234
996	Dpe16:24455955	0.0218487	0.248031	0.363636	0.234186	0.413249	0.393325	0.362069	0.366887	0.536585	0.53245	0.586716	0	0	0	0.00293255	0.0041841	0	0.00757576	0	0.0114068	0	0	0.0120482	0.00828157	0.0176211
997	Dpe18:59293054	0.0238095	0.142857	0.416667	0.361538	0.506667	0.407407	0.432099	0.5	0.318182	0.372093	0.25	0.0222222	0	0	0.0243902	0.0322581	0	0	0	0.025641	0	0.015873	0	0	0
998	Dpe09:46465896	0.0454545	0.122222	0.340807	0.328502	0.4375	0.433962	0.468531	0.361538	0.452703	0.47619	0.576271	0	0	0	0.00549451	0.0016835	0.00680272	0.0153846	0.00401606	0.00869565	0	0	0	0.0143678	0.0425532
999	Dpe24:70444743	0.0322581	0.0833333	0.471264	0.282609	0.328947	0.4	0.4	0.307692	0.474138	0.487179	0.688525	0.0338983	0	0	0	0.0545455	0	0	0	0.0125	0.0140845	0	0	0	0
1000	Dpe37:18560889	0.257028	0.175	0.343137	0.37069	0.468354	0.509434	0.470085	0.386555	0.387755	0.306667	0.8	0.146341	0.12782	0.206897	0.0888889	0.609649	0.133333	0.0357143	0.194444	0.126437	0.0561798	0.12	0.105263	0.18705	0.111111
1001	Dpe13:17549620	0.5	0.52459	0.425926	0.315789	0.565217	0.439024	0.2	0.545455	0.437126	0.530303	0.26506	0.453532	0.452765	0.5	0.486726	0.25	0.454106	0.384615	0.409091	0.485477	0.43908	0.346457	0.44	0.557692	0.482667
1002	Dpe27:4291231	0.025974	0.0285714	0.448276	0.37069	0.433333	0.35	0.483607	0.5	0.322581	0.434783	0.38	0	0	0	0	0.00735294	0	0	0	0	0	0.0153846	0.015625	0.0119048	0.043956
1003	Dpe32:47946054	0.0228471	0.106195	0.296875	0.253012	0.255034	0.363095	0.371134	0.266355	0.448598	0.343434	0.695279	0	0	0	0	0	0	0.012987	0	0	0	0	0	0.010582	0.00350877
1004	Dpe21:63963473	0.03003	0.141844	0.473934	0.274964	0.431818	0.456091	0.40708	0.357268	0.550239	0.478992	0.647577	0	0	0	0	0	0	0.0142857	0	0.00518135	0.00826446	0	0.0104167	0.00380228	0.0164835
1005	Dpe06:72977302	0	0.0480769	0.357143	0.359712	0.441176	0.363636	0.473684	0.565445	0.223881	0.384615	0.385965	0	0.0327869	0	0	0	0	0	0	0.00502513	0	0	0	0	0.0163934
1006	Dpe08:63415994	0.125	0.0689655	0.296296	0.53012	0.5	0.37037	0.5	0.4	0.263158	0.42029	0.272727	0.0754717	0	0	0.0294118	0	0.0416667	0.0120482	0.0151515	0.0961538	0	0.020979	0.0616114	0.037037	0.175
1007	Dpe06:130902766	0.0534351	0.1	0.469697	0.311688	0.53012	0.441176	0.411111	0.410714	0.25	0.417476	0.548387	0	0	0	0	0	0	0	0	0	0	0	0.031746	0	0
1008	Dpe10:36335740	0.0275	0.125	0.408397	0.380184	0.416058	0.349153	0.44557	0.441648	0.331126	0.408602	0.631356	0.00862069	0	0.00223214	0.00292398	0.00645161	0.00456621	0	0.00147493	0.00469484	0	0	0.00271739	0.00777202	0.0165289
1009	Dpe33:48028478	0.174157	0.141414	0.34375	0.300156	0.41844	0.356725	0.494949	0.361702	0.460317	0.582418	0.611111	0.0263158	0.00657895	0	0.0198675	0.015625	0.0253165	0.0338983	0.0163934	0.027027	0.00833333	0.0271739	0.0248447	0.0662651	0.0861244
1010	Dpe32:18329823	0.112676	0.0909091	0.387755	0.47541	0.428571	0.361446	0.525424	0.363636	0.302326	0.396825	0.578947	0	0.047619	0	0	0	0.0285714	0.0416667	0.0192308	0	0	0.106061	0	0	0.0666667
1011	Dpe12:35756612	0.0625	0.201521	0.460762	0.28355	0.427623	0.417402	0.407503	0.391515	0.447154	0.445898	0.504348	0	0.0075188	0	0.00291545	0.0031348	0.00867052	0	0.00675676	0.00231481	0	0	0.0143541	0.00928793	0.0116959
1012	Dpe14:42542298	0.00671141	0.0236686	0.384615	0.5	0.4	0.279412	0.509434	0.537415	0.348571	0.405405	0.47482	0.0106952	0.00480769	0.0333333	0	0	0.00744417	0.00826446	0.028777	0.00724638	0	0	0.00763359	0	0.0254545
1013	Dpe06:120837226	0	0	0.432836	0.333333	0.54717	0.181818	0.626087	0.49505	0.0625	0.148148	0.3125	0	0	0	0	0	0.0344828	0	0	0	0.0128205	0.0120482	0.0340909	0.0136054	0
1014	Dpe42:10487837	0.00914634	0.137566	0.4829	0.310458	0.528205	0.47318	0.444194	0.410714	0.20614	0.417978	0.147541	0	0	0	0	0.00143678	0	0	0.00242718	0	0	0.0023753	0	0.00409277	0
1015	Dpe29:8146433	0	0.00215983	0.288618	0.269663	0.406015	0.392857	0.534091	0.477733	0.416459	0.425558	0.510121	0.0021097	0.0012285	0	0	0	0	0	0.00506971	0.00120773	0	0.00213447	0	0	0.0011976
1016	Dpe20:31006235	0.142857	0.0842391	0.391304	0.38255	0.440252	0.324324	0.526667	0.547297	0.262537	0.397661	0.401254	0	0.00163666	0	0.00471698	0	0.0118203	0	0.00775194	0.00539084	0.00607287	0.0122699	0.00465116	0.00773694	0.0417633
1017	Dpe45:14733225	0.233333	0.38806	0.449438	0.380435	0.441964	0.409091	0.424242	0.422156	0.386207	0.417112	0.437956	0.309524	0.134021	0.0461538	0.0662983	0.15493	0.303571	0.308642	0.178899	0.140244	0.0629921	0.194553	0.0588235	0.049505	0.227723
1018	Dpe02:102784753	0.285714	0.222222	0.172414	0.491525	0.371429	0.55	0.463415	0.431373	0.428571	0.210526	0.7	0.0666667	0.0555556	0.04	0.0615385	0.0234375	0.0909091	0	0.0232558	0.148148	0.1	0.05	0.121212	0.0606061	0.210526
1019	Dpe24:53391860	0.528571	0.15444	0.267857	0.516129	0.456522	0.324324	0.52907	0.520231	0.367521	0.421212	0.568627	0.106796	0.0670927	0.111111	0.0674419	0.113333	0.13806	0.0485437	0.115108	0.100182	0.09375	0.142061	0.135514	0.130841	0.226164
1020	Dpe27:48428655	0.170034	0.0264317	0.255319	0.343373	0.608696	0.178218	0.612903	0.637584	0.227273	0.380952	0.448598	0	0	0.015873	0.0168067	0	0	0	0	0.0113636	0	0.00641026	0	0	0.0188679
1021	Dpe36:40949539	0	0.0319149	0.441667	0.327381	0.433566	0.469697	0.417476	0.355556	0.432099	0.39881	0.509677	0	0	0	0	0	0	0	0	0.00763359	0	0	0	0.0102041	0.0675676
1022	Dpe12:20000123	0.0350877	0.0617284	0.432143	0.341646	0.459574	0.422535	0.427007	0.388013	0.371429	0.422018	0.595588	0	0	0	0.0108108	0	0	0	0.0143885	0	0	0	0	0.00806452	0.0446429
1023	Dpe40:14960934	0.178571	0.321739	0.344221	0.461538	0.444681	0.388587	0.543363	0.481013	0.266467	0.429313	0.162791	0.0652174	0	0.0265487	0.00854701	0.259259	0.0681818	0	0.315789	0.046875	0.047619	0.289908	0.0645161	0.0268456	0.0645161
1024	Dpe20:31004992	0.109023	0.118919	0.296296	0.450909	0.440758	0.305389	0.572391	0.523256	0.24569	0.422535	0.383085	0.00787402	0.00306748	0	0.00261097	0.0111421	0	0	0.00392157	0.003861	0	0.00819672	0.00668896	0.00534759	0.0925926
1025	Dpe42:6532312	0.104101	0.25	0.454545	0.362069	0.369565	0.363636	0.365854	0.453416	0.3	0.423358	0.621795	0.0277778	0.00970874	0	0.00847458	0.0357143	0.0519481	0	0.0714286	0	0.0470588	0.0888889	0.0243902	0.0412371	0.0736842
1026	Dpe37:18724324	0.107981	0.108696	0.421053	0.183333	0.375	0.5	0.420561	0.454545	0.439024	0.439394	0.677966	0	0.0277778	0	0	0	0	0	0	0	0.0181818	0	0	0	0
1027	Dpe36:41373006	0.0246914	0.25	0.306452	0.295775	0.308824	0.398936	0.295374	0.254777	0.513636	0.521552	0.619137	0	0	0	0	0	0	0	0	0	0.0044843	0.0217391	0.0117647	0.021978	0.0030303
1028	Dpe17:56679958	0.560606	0.253521	0.371795	0.383333	0.516129	0.415584	0.625	0.393443	0.253012	0.536232	0.283333	0.17	0.306667	0.480519	0.338384	0.458333	0.439655	0.290323	0.352113	0.313725	0.295775	0.426667	0.322314	0.326667	0.384615
1029	Dpe23:77839934	0.302817	0.0367647	0.381818	0.56383	0.353659	0.39759	0.490566	0.47	0.314286	0.307692	0.396226	0.025	0.0196078	0	0.0298507	0.011583	0.0747664	0	0.0645161	0	0.0273973	0.025974	0.00641026	0.0277778	0.0659341
1030	Dpe07:87157655	0.0232558	0.181818	0.479167	0.276786	0.464286	0.463415	0.55102	0.414286	0.176471	0.477273	0.714286	0	0	0	0	0	0	0	0	0	0	0	0	0.0289855	0
1031	Dpe18:32701774	0.174641	0.0942623	0.254098	0.401515	0.291513	0.311953	0.447712	0.446735	0.443723	0.420513	0.667568	0.0103093	0.00943396	0.00335008	0.00883652	0.0188679	0.0327869	0.00775194	0.0154839	0.0121704	0.011236	0.0149254	0.0119904	0.0118343	0.0412371
1032	Dpe33:53320547	0.12	0.170213	0.333333	0.369128	0.466667	0.415584	0.5	0.435897	0.142857	0.444444	0.285714	0.03125	0	0	0.08	0	0	0	0	0	0	0.0212766	0.025	0.0377358	0
1033	Dpe31:76368859	0.0522193	0.165138	0.472917	0.332226	0.420875	0.45974	0.403716	0.368522	0.407975	0.41866	0.503571	0	0	0	0.00383142	0	0.0222222	0	0	0.00505051	0.00625	0.00350877	0.00858369	0.017301	0.0114943
1034	Dpe13:23246699	0.0126582	0.166667	0.32967	0.35514	0.373626	0.410714	0.309524	0.376471	0.557692	0.567164	0.607143	0	0	0	0	0	0	0	0.0227273	0.0136986	0	0	0	0.0117647	0
1035	Dpe33:46332268	0.0529801	0.154639	0.395833	0.347826	0.457219	0.43299	0.505181	0.48927	0.162963	0.384956	0.242857	0	0	0	0.00409836	0.00616333	0	0.030303	0.00625	0.0127119	0.0103627	0	0	0.010929	0.0202703
1036	Dpe32:75297075	0.0816327	0.0714286	0.325581	0.33121	0.55102	0.376623	0.454545	0.595238	0.270833	0.351351	0.219512	0	0	0	0.0117647	0	0	0	0.0392157	0	0	0	0	0	0
1037	Dpe27:89528837	0	0	0.436975	0.214815	0.409091	0.38	0.372881	0.307692	0.534653	0.5	0.558824	0	0	0	0	0	0	0	0	0	0	0	0	0.00735294	0
1038	Dpe16:79546125	0.0168067	0.230769	0.268085	0.115702	0.267123	0.338235	0.207865	0.160494	0.596899	0.520913	0.811966	0.0151515	0.00353357	0	0.0044843	0.00766284	0.010101	0	0	0.00307692	0	0	0.00892857	0	0.0128205
1039	Dpe02:25071239	0.162651	0.173913	0.418848	0.437126	0.423077	0.417143	0.40107	0.370192	0.316832	0.392857	0.564103	0.102041	0.0688073	0.0382514	0.029661	0.0556845	0.0472441	0.0425532	0.0227273	0.0524194	0.0579151	0.0769231	0.0604982	0.0546218	0.115183
1040	Dpe03:109752485	0.0794702	0.142322	0.407569	0.256709	0.401189	0.440613	0.393404	0.387991	0.432584	0.526224	0.658754	0.00322581	0.0184502	0.00947867	0.0112835	0.0087146	0.0327273	0.0135135	0.0235043	0.0087146	0.00269542	0.0168303	0.0204545	0.0091623	0.0436364
1041	Dpe37:16240739	0.0723684	0.0843373	0.355263	0.362832	0.372222	0.391304	0.477124	0.470968	0.333333	0.413043	0.576923	0.0111111	0	0	0	0.00668896	0.01	0	0	0	0	0	0.0252101	0.00537634	0.0413223
1042	Dpe17:72438366	0.10828	0.199029	0.487748	0.273796	0.433535	0.403248	0.299728	0.306748	0.457998	0.478953	0.503304	0	0	0	0.00247525	0.00510204	0	0	0	0	0.00347222	0	0.00593472	0.00588235	0
1043	Dpe22:21361100	0.228346	0.15625	0.410526	0.369942	0.380952	0.366197	0.478261	0.455782	0.280702	0.394495	0.471264	0	0	0	0	0	0	0	0	0	0	0	0	0.00621118	0
1044	Dpe27:63925222	0.0220779	0.152778	0.289225	0.27156	0.304251	0.403543	0.318471	0.377011	0.511905	0.504039	0.623311	0.0101523	0.0106383	0	0.00330579	0.00462963	0.0129032	0.00699301	0.0106383	0.00655022	0	0.00618557	0.00507614	0.00185874	0.0338462
1045	Dpe14:8470140	0.0409091	0.0785124	0.227273	0.236111	0.255061	0.405286	0.223176	0.22381	0.454243	0.424051	0.721541	0.0031348	0.00611247	0	0	0.0163934	0.00398406	0.0035461	0.00577201	0.00672646	0.0133929	0.00816327	0	0	0.0972973
1046	Dpe14:89930813	0.179612	0.129167	0.309406	0.481481	0.417647	0.367003	0.474093	0.452785	0.30625	0.414062	0.413146	0.020979	0.0212014	0.0109091	0.0114286	0.0118168	0.0208955	0.0150376	0.0391753	0.0206186	0.0124688	0.0197802	0.00795756	0.0303514	0.0966057
1047	Dpe01:132920801	0.0196078	0.212435	0.456221	0.322679	0.441016	0.443918	0.350667	0.313754	0.450363	0.499058	0.506329	0	0	0.00161551	0.0037594	0	0.00653595	0	0.00246305	0	0	0	0.0035461	0.0116732	0.0125786
1048	Dpe36:4922164	0.028754	0.0609756	0.404959	0.358065	0.439655	0.354545	0.453416	0.465347	0.354839	0.428571	0.440299	0.0135135	0.0208333	0	0	0.00653595	0.034965	0	0	0.0181818	0	0	0.02	0.00666667	0.00689655
1049	Dpe11:49589130	0	0.0374037	0.372694	0.422727	0.325132	0.455026	0.494253	0.529289	0.359223	0.303311	0.434225	0.00435256	0.0014881	0.0298507	0.0104167	0	0.0010395	0.00138122	0.00626959	0.00290698	0.00847458	0.00736067	0.0217391	0.0190275	0.00208333
1050	Dpe18:39408804	0.00392157	0.0769231	0.356923	0.281356	0.311594	0.445312	0.379447	0.371951	0.452675	0.436364	0.628763	0	0	0.00110497	0.00173913	0.00125471	0	0	0	0	0	0	0	0.00126582	0
1051	Dpe09:100607179	0.00552486	0.0555556	0.418301	0.368664	0.495726	0.297872	0.585227	0.463918	0.216867	0.277778	0.412698	0	0	0	0	0.00123153	0.00806452	0	0	0	0.00826446	0.00235849	0.00440529	0.00819672	0.0214286
1052	Dpe30:46002196	0.0294118	0.0882353	0.282051	0.372549	0.447368	0.513514	0.432432	0.489362	0.196078	0.32	0.634615	0	0	0	0.0526316	0.0243902	0	0	0	0	0	0.025641	0.0185185	0.0108696	0.1
1053	Dpe25:8918902	0.154676	0.0930233	0.391892	0.444976	0.396476	0.324219	0.476331	0.493007	0.26616	0.319355	0.528662	0.00763359	0.00242718	0.00550661	0.00915332	0.03125	0.0510204	0.0121951	0.00897868	0.00269542	0.004329	0.0225564	0.00377358	0.00340136	0.0595238
1054	Dpe18:65551422	0.0185567	0.213313	0.381579	0.310573	0.405467	0.382743	0.43026	0.391405	0.444322	0.461538	0.464853	0.0224719	0.00653595	0	0.0107239	0.00920245	0.00505689	0.00444444	0.00682594	0.00473934	0.00793651	0.00335946	0.0310559	0.0225225	0.0211132
1055	Dpe20:22080855	0.170455	0	0.272727	0.307692	0.447368	0.4	0.529412	0.418605	0.28	0.5	0.551724	0.0120482	0.0434783	0	0	0	0.125	0	0	0	0	0	0	0	0
1056	Dpe28:22241146	0.0625	0.309091	0.42623	0.25	0.352113	0.371134	0.527397	0.479675	0.306818	0.481203	0.0243902	0.0389105	0.1	0.0277481	0.181818	0.0192719	0.0188679	0.0666667	0.0466102	0	0.00543478	0.00550661	0.0833333	0.0731707	0.0373832
1057	Dpe21:50981530	0.248869	0.0520231	0.334171	0.465909	0.483871	0.284861	0.556164	0.562044	0.261111	0.395745	0.274112	0.051105	0.101732	0.333333	0.054902	0.0943396	0.0826211	0.0171233	0.122148	0.105519	0.0769231	0.100467	0.0355556	0.0658579	0.180165
1058	Dpe36:25378396	0.107872	0.200957	0.357569	0.306983	0.382398	0.402945	0.326196	0.31108	0.488457	0.504651	0.576071	0.0207254	0.00608519	0.00444444	0.00621118	0	0.0121655	0.010989	0.012766	0.00911854	0.0150376	0.0207101	0.030303	0.00552486	0.0624264
1059	Dpe10:107306280	0.0751515	0.115385	0.615385	0.27193	0.357143	0.46875	0.588235	0.652174	0.25	0.525	0.625	0	0	0.0217391	0.00970874	0	0	0	0	0.0144928	0	0	0.00632911	0.00425532	0.0555556
1060	Dpe09:16915526	0.0584989	0.182844	0.332597	0.175419	0.28139	0.392027	0.311804	0.298387	0.5	0.588369	0.774194	0.00106838	0	0.00331675	0.00108108	0	0.00428725	0	0.00222222	0.00218818	0.00226244	0.00111982	0.0153341	0.0143805	0.00549451
1061	Dpe33:53296443	0.178571	0.030303	0.389831	0.357798	0.373494	0.478261	0.466667	0.487179	0.222222	0.386364	0.454545	0.0967742	0.157895	0.04	0	0.00938967	0.115385	0	0	0.030303	0	0.0714286	0.0263158	0.0166667	0.222222
1062	Dpe36:49233451	0	0.204545	0.406685	0.300341	0.403175	0.384181	0.395161	0.404321	0.383298	0.483589	0.486957	0	0	0	0.00206186	0.00287356	0	0	0	0	0	0	0	0.0026455	0
1063	Dpe01:132919136	0.0153846	0.244526	0.418259	0.246344	0.384431	0.40856	0.372188	0.358316	0.5	0.509116	0.605634	0	0	0	0.00549451	0	0	0	0	0.0152284	0.00337838	0	0.00481928	0.00544959	0.0045045
1064	Dpe33:53298332	0.0821918	0.176471	0.362745	0.409639	0.478992	0.363636	0.416667	0.439394	0.214286	0.357143	0.368421	0.0434783	0	0	0	0.0140845	0.142857	0	0	0.0294118	0	0.0147059	0.0172414	0.0166667	0.111111
1065	Dpe03:116000321	0	0.166667	0.483871	0.264	0.375	0.409091	0.418919	0.24	0.571429	0.5	0.744186	0	0	0	0	0	0	0	0	0	0	0.0106383	0.0606061	0.0188679	0
1066	Dpe36:38195415	0.398714	0.454545	0.430233	0.365854	0.36	0.540323	0.408935	0.406375	0.42446	0.380734	0.36129	0.475	0.416667	0.489051	0.479167	0.413534	0.444444	0.423077	0.415888	0.472973	0.389222	0.454644	0.365854	0.440367	0.432432
1067	Dpe19:20481958	0.00578035	0.196765	0.441725	0.463077	0.390977	0.359551	0.454225	0.452494	0.312903	0.384615	0.193548	0	0	0	0.00111607	0	0.00900901	0	0.00534759	0	0.00428266	0.00221484	0.0277778	0.00679502	0
1068	Dpe07:105819446	0.034632	0.163462	0.334862	0.386935	0.430868	0.396739	0.550427	0.528226	0.207289	0.436145	0.274052	0	0	0	0.00198413	0.0035461	0	0.0285714	0.00265957	0	0.00211416	0.00362319	0.00660793	0.0134409	0
1069	Dpe32:63072660	0.301047	0.353383	0.361963	0.20603	0.372414	0.406977	0.26738	0.331797	0.541176	0.53	0.638889	0.37069	0.171875	0.297872	0.176471	0.415385	0.44186	0.383721	0.412281	0.276995	0.316327	0.350785	0.303797	0.316583	0.348387
1070	Dpe18:51686050	0.0672451	0.119691	0.363636	0.350068	0.445098	0.425311	0.439655	0.431005	0.316017	0.370518	0.541779	0.00485437	0.00589391	0	0.0047619	0.00332594	0.0190736	0.00819672	0.00900901	0.00149925	0.00268817	0.0144928	0.00970874	0.0104712	0.0350404
1071	Dpe10:44732514	0.0555556	0.107438	0.357143	0.296552	0.346405	0.354497	0.443609	0.448598	0.402655	0.404145	0.637584	0	0	0	0	0.00490196	0	0	0	0	0.0035461	0	0	0	0.0143541
1072	Dpe06:73647154	0.00819672	0.0851064	0.42268	0.378378	0.386364	0.341463	0.407407	0.474359	0.198473	0.261261	0.55102	0	0	0	0.0030581	0	0	0	0	0	0	0.00518135	0	0	0.0151515
1073	Dpe04:14950001	0.00980392	0.0769231	0.353535	0.286822	0.388889	0.385542	0.434783	0.546218	0.294872	0.386667	0.56338	0	0	0	0.0294118	0	0	0	0	0.015625	0	0	0.0188679	0.0319149	0.016129
1074	Dpe27:74128429	0.0986501	0.250936	0.413831	0.333691	0.441748	0.405951	0.378319	0.378115	0.376378	0.404444	0.506627	0.014652	0	0	0.0129151	0.00524109	0	0.0434783	0.0242165	0.00406504	0.0170732	0.00881057	0.00920245	0.00924499	0
1075	Dpe26:415119	0.181102	0.222222	0.295154	0.226471	0.359184	0.451282	0.40708	0.47807	0.554745	0.437086	0.503704	0	0	0	0	0	0	0	0	0	0	0	0.0175439	0.0175439	0.0123457
1076	Dpe16:98131308	0.1	0.111111	0.396947	0.385542	0.372727	0.345133	0.485549	0.451977	0.292135	0.398058	0.380952	0	0	0	0.00869565	0	0	0	0	0	0.0107527	0.0138889	0	0.00847458	0.0204082
1077	Dpe37:7986202	0.031746	0.182927	0.310458	0.308917	0.309446	0.37386	0.47432	0.468278	0.373096	0.532258	0.455738	0.0117647	0	0.0070922	0	0	0.00641026	0.0285714	0	0	0	0	0.0111421	0.00223214	0.0269058
1078	Dpe03:52419538	0.0545455	0.272727	0.325	0.483333	0.361702	0.25641	0.436364	0.464789	0.322581	0.270833	0.611111	0	0	0	0	0	0.0384615	0	0	0	0	0	0	0.0526316	0.05
1079	Dpe33:46331164	0.0320513	0.192771	0.378125	0.335702	0.418605	0.430147	0.482353	0.432071	0.195876	0.461538	0.217391	0	0	0.0186916	0.0046729	0.00325203	0	0	0.0119048	0.00423729	0.0121212	0.010101	0.0162162	0.011236	0.0181818
1080	Dpe13:21716524	0.0431034	0.0909091	0.40678	0.311688	0.27027	0.369565	0.409836	0.37931	0.333333	0.480769	0.54321	0	0	0	0.00806452	0	0	0	0	0	0	0.0392157	0	0	0
1081	Dpe20:53130410	0.044898	0.129252	0.378571	0.356863	0.348974	0.357513	0.50101	0.456876	0.313869	0.385027	0.465704	0	0.016129	0	0.00161551	0.00522193	0.00529101	0.0136986	0.00705219	0.00241546	0	0.0123153	0	0.0125786	0.0480769
1082	Dpe39:44971862	0.0557769	0.284483	0.333333	0.277108	0.333333	0.311224	0.252252	0.32967	0.5	0.466346	0.631206	0	0	0	0.00671141	0.00543478	0	0	0.00809717	0	0	0	0.0783133	0.0341615	0.0238095
1083	Dpe37:39831459	0.256318	0.183333	0.372881	0.31831	0.395833	0.398058	0.567416	0.445833	0.257576	0.472222	0.225	0	0	0	0	0.0047619	0	0	0.0142857	0.0126582	0	0	0.00847458	0.0261438	0.0285714
1084	Dpe32:12938947	0.0326087	0.10372	0.42476	0.324094	0.43167	0.403602	0.38913	0.401515	0.318134	0.463203	0.437238	0.00107875	0.00140647	0	0.00208117	0.00361011	0.00281294	0.00216216	0.0128755	0.00164204	0.00149701	0.00426439	0.00623441	0.00531915	0.00668896
1085	Dpe41:29089649	0.125	0.0211765	0.393939	0.535714	0.333333	0.352941	0.458333	0.414634	0	0.296296	0.714286	0.0193798	0	0	0	0	0.0337079	0.00423729	0.0243902	0	0.03125	0.0315789	0.0129032	0.015873	0
1086	Dpe09:16904936	0.063388	0.153073	0.377137	0.237895	0.281513	0.410177	0.229474	0.249201	0.505796	0.556634	0.732919	0.00770077	0.0031881	0	0.00524109	0.0104849	0.00649351	0.00307692	0.00108932	0.00207684	0.00331492	0.00431499	0.0176406	0.0121012	0.00960512
1087	Dpe26:517401	0.0291262	0.193548	0.303571	0.28877	0.483051	0.380531	0.459091	0.45815	0.282353	0.436242	0.4	0	0	0	0	0	0	0	0.0208333	0	0	0	0	0	0.153846
1088	Dpe06:35624760	0.00828729	0.277419	0.316306	0.133333	0.295699	0.378076	0.190654	0.169892	0.587045	0.538244	0.714925	0	0	0	0	0	0	0	0	0	0	0.00684932	0.015	0.011976	0
1089	Dpe27:20411176	0.444444	0.217391	0.421053	0.352941	0.333333	0.444444	0.351351	0.479167	0.363636	0.4	0.5	0.263158	0.291667	0.315789	0.446809	0.42963	0.190476	0.583333	0.535714	0.294118	0.378378	0.275862	0.44186	0.328571	0.4
1090	Dpe10:42595512	0.0588235	0.393443	0.325203	0.348148	0.442748	0.350877	0.433673	0.420455	0.282258	0.445161	0.477612	0.15	0.170455	0.10559	0.0793651	0.163636	0.175676	0.305085	0.025	0.0813008	0.0514286	0.270588	0.0923077	0.0921053	0.19403
1091	Dpe09:46894528	0.0686275	0.140351	0.381215	0.325	0.4	0.403922	0.402685	0.402353	0.34749	0.38558	0.552198	0	0.00485437	0.00628931	0.00425532	0.0195035	0	0.0121951	0.00585938	0.00909091	0.0148515	0.0176322	0.00492611	0.0136364	0.00904977
1092	Dpe05:120431724	0.0285714	0.0731707	0.352459	0.402778	0.4	0.394366	0.464646	0.493976	0.325581	0.301205	0.424242	0.0175439	0	0	0.00641026	0.00203666	0.106383	0	0.0322581	0.00990099	0.010101	0.00699301	0	0.0103448	0.119048
1093	Dpe14:86097481	0.170825	0.0428016	0.34375	0.376328	0.327407	0.362121	0.342373	0.357914	0.374121	0.369565	0.724247	0.0133983	0.025266	0.037464	0.0257669	0.077193	0.0263488	0.0272512	0.0708861	0.0325815	0.0457903	0.0569211	0.0368098	0.0498132	0.0414129
1094	Dpe24:51190172	0.583333	0.136364	0.337662	0.463415	0.289474	0.326531	0.411765	0.513514	0.385714	0.467742	0.410714	0.132867	0.0947368	0.205634	0.189474	0.5	0.194444	0.428571	0.333333	0.171429	0.106667	0.142857	0.163347	0.0738636	0.260274
1095	Dpe01:37765230	0	0.03125	0.388889	0.222222	0.427885	0.50237	0.311628	0.331633	0.477612	0.458874	0.589404	0	0.0487805	0	0	0	0	0	0	0	0	0	0	0.0163934	0
1096	Dpe08:43514531	0.0508475	0.0714286	0.358079	0.409938	0.342282	0.333333	0.480447	0.426573	0.411765	0.362205	0.475309	0.01	0.0204082	0.0147059	0.0218579	0.0212766	0.0235294	0.0204082	0.0318091	0.00769231	0.0194805	0.0421687	0	0.0164835	0.0549451
1097	Dpe09:113334501	0.118669	0.110312	0.390356	0.486747	0.45585	0.421302	0.443931	0.476923	0.239869	0.391648	0.279018	0.0201661	0.0119435	0.00429185	0.0118026	0.0223642	0.0110837	0.00702576	0.0153846	0.00556793	0.00663717	0.0115911	0.0111607	0.0116897	0.0242775
1098	Dpe28:39254757	0.454545	0.381944	0.402778	0.329114	1	0.3	0.313433	0.434783	0.341463	0.489247	0.4	0.337237	0.391837	0.307692	0.200549	0.444444	0.358228	0.391716	0.603675	0.337719	0.36413	0.609785	0.418099	0.298906	0.397802
1099	Dpe10:42904623	0.0436508	0.111111	0.363636	0.408521	0.411215	0.440678	0.488506	0.466216	0.16092	0.198758	0.275	0	0.00653595	0	0.00540541	0.00722022	0.049505	0	0.0141509	0.00534759	0.0212766	0.0173611	0.00724638	0.0182927	0.0361446
1100	Dpe06:28891228	0.1875	0.1	0.458015	0.464324	0.512541	0.423201	0.427938	0.443094	0.154444	0.411638	0.204082	0.0202991	0.0173348	0.0143646	0.0156951	0.0798176	0.03125	0.0149893	0.0119826	0.010917	0.022605	0.0307856	0.0172414	0.0253304	0.0291892
1101	Dpe23:8422025	0.0625	0.157895	0.368421	0.259259	0.421053	0.34375	0.54717	0.410256	0.181818	0.608696	0	0	0	0	0	0	0	0	0	0	0	0	0	0	0
1102	Dpe20:87402650	0.144481	0.384858	0.294643	0.185714	0.224462	0.385417	0.184597	0.241117	0.630753	0.526971	0.773545	0.190608	0.137709	0.188535	0.0825243	0.284016	0.169978	0.269044	0.0833333	0.064389	0.126126	0.192857	0.0993789	0.114957	0.121118
1103	Dpe17:38778625	0.0408163	0.0952381	0.368421	0.317647	0.390947	0.380531	0.440476	0.401198	0.408696	0.401338	0.463014	0	0.00934579	0	0	0.00711238	0	0	0	0.0137931	0	0.00675676	0	0	0.06
1104	Dpe12:23347440	0.0170032	0.120968	0.312312	0.292857	0.311628	0.315436	0.377778	0.309148	0.363636	0.39576	0.590278	0	0	0	0	0	0	0	0	0.00704225	0	0.00230415	0.003861	0	0
1105	Dpe11:11581705	0.032967	0.08	0.307692	0.333333	0.460317	0.304348	0.464912	0.505882	0.136364	0.469388	0.0625	0	0	0	0.0142857	0	0	0	0	0	0	0.0121951	0	0.00877193	0.0416667
1106	Dpe42:7437379	0.0723684	0.0134228	0.333333	0.253846	0.212766	0.455882	0.311475	0.355932	0.587302	0.520833	0.651515	0	0	0	0	0	0	0	0.0121951	0	0	0	0	0.012987	0
1107	Dpe30:46428153	0.00719424	0.0531915	0.425806	0.281768	0.40404	0.40404	0.5375	0.367816	0.395062	0.426966	0.423077	0.0192308	0	0	0.0120482	0	0	0	0	0.0173913	0.0140845	0.00862069	0.0205479	0	0.0338983
1108	Dpe42:7438591	0.0405405	0.0137931	0.311688	0.208333	0.4	0.352941	0.290909	0.380282	0.511905	0.480519	0.662338	0.00662252	0	0	0	0	0.0288462	0	0	0	0	0.0225564	0.00724638	0.0227273	0.0545455
1109	Dpe32:7665753	0.0606061	0.193878	0.409962	0.472906	0.402367	0.346154	0.430657	0.560748	0.338235	0.352632	0.217391	0.192982	0.0634921	0.0288462	0.0485437	0.0869565	0.0909091	0.181818	0.13125	0.0620155	0.0679612	0.106061	0.0769231	0.106796	0.19
1110	Dpe23:52943223	0.0479798	0.117647	0.391304	0.273245	0.388535	0.403509	0.527103	0.455253	0.251232	0.417323	0.256637	0	0.00369004	0	0.00189036	0.00113379	0	0	0	0	0	0	0	0.00784314	0.017341
1111	Dpe16:79546265	0.0461538	0.166667	0.283582	0.238532	0.272727	0.392638	0.298507	0.24	0.591463	0.451282	0.684685	0.010989	0	0	0	0	0	0	0	0.00273224	0	0	0	0.00502513	0.0149254
1112	Dpe44:10062324	0.0397554	0.0454545	0.1875	0.382979	0.5	0.407407	0.382353	0.423077	0.409091	0.459459	0.4375	0	0	0	0.0204082	0	0	0	0	0.0204082	0	0	0.0204082	0.00980392	0.0666667
1113	Dpe37:51775051	0.0866142	0.2	0.333333	0.333333	0.311111	0.356725	0.325581	0.311594	0.489796	0.475177	0.646465	0	0	0	0	0	0	0	0.00869565	0	0	0	0.0142857	0.03125	0.0222222
1114	Dpe10:33739864	0.423358	0.2	0.3125	0.56	0.461538	0.409091	0.3	0.454545	0.317073	0.342857	0.5	0.142857	0.219512	0.461538	0.258065	0.0196078	0.15	0.130435	0.194805	0.141304	0.0743802	0.151899	0.18239	0.189394	0.214286
1115	Dpe35:45136805	0.162162	0.153846	0.186992	0.189189	0.189474	0.294643	0.320388	0.245455	0.58209	0.527559	0.835526	0.0384615	0	0	0	0	0.0697674	0	0	0.015625	0.0322581	0.016129	0.0172414	0.0181818	0
1116	Dpe23:51453355	0	0.185185	0.424581	0.339901	0.519737	0.453704	0.422764	0.38835	0.106667	0.439655	0.151515	0	0	0	0.0135135	0	0	0	0	0	0	0	0	0	0
1117	Dpe42:25794616	0.0674603	0.162953	0.294045	0.252022	0.320401	0.368	0.431373	0.440503	0.330634	0.474227	0.598701	0.0418848	0.0226064	0.0059952	0.0135802	0.00775194	0.0564304	0.0684411	0.0695187	0.0246575	0.0169271	0.0680437	0.0376412	0.0151307	0.079235
1118	Dpe14:70406489	0	0.0493827	0.341727	0.104677	0.248945	0.455882	0.172897	0.160194	0.643917	0.561798	0.716511	0	0	0	0	0.0106383	0	0	0	0	0	0	0	0	0
1119	Dpe11:5457233	0.0114796	0.138021	0.422954	0.256439	0.419525	0.369845	0.457143	0.416667	0.307692	0.451994	0.424419	0.00326797	0.00585652	0.00191205	0	0	0.00636943	0.00337838	0.00455235	0	0.00773994	0.00529101	0.00557103	0.00669344	0.0162866
1120	Dpe27:89552121	0.291667	0.146341	0.322581	0.359649	0.376471	0.268519	0.384615	0.373134	0.398374	0.47	0.671429	0.0833333	0.037037	0.0549451	0.07	0.0273973	0.09375	0.0769231	0.121951	0.0277778	0.0108696	0.0617284	0.0625	0.0650407	0.148936
1121	Dpe32:62647199	0.0295699	0.15534	0.316384	0.186131	0.341667	0.345745	0.396761	0.367965	0.483221	0.443515	0.609929	0	0	0	0.0238095	0	0	0	0	0	0	0	0	0.0243902	0
1122	Dpe14:88469444	0.207317	0.0168067	0.230769	0.493506	0.45098	0.410256	0.541667	0.556962	0.183673	0.27451	0.173913	0	0	0	0	0	0.0188679	0	0.00588235	0	0.00653595	0.0301205	0	0.0136986	0
1123	Dpe14:32195978	0.0319767	0.340426	0.446009	0.140476	0.342268	0.448622	0.368227	0.370038	0.601881	0.543379	0.743802	0	0	0	0	0	0	0	0	0.00862069	0.0136986	0.00609756	0.0060241	0.00581395	0.0163934
1124	Dpe35:10752547	0.08	0.1	0.431818	0.253731	0.459459	0.173913	0.46	0.424242	0.166667	0.740741	0.294118	0	0	0	0.025641	0	0	0	0	0	0	0	0	0	0.0434783
1125	Dpe46:18018517	0.034153	0.0673267	0.345815	0.27758	0.438202	0.377953	0.468817	0.481405	0.259669	0.412527	0.464497	0.0144928	0.0198675	0.00273224	0.00694444	0.0071736	0.0344828	0.0139535	0.016129	0.00587084	0.0179283	0.0174263	0.0106383	0.00613497	0.032419
1126	Dpe18:32853971	0.243151	0.169014	0.358491	0.380165	0.424658	0.382979	0.384615	0.397059	0.289474	0.385965	0.533333	0.06	0.037037	0.0478723	0.0330579	0.0363036	0.0357143	0.1	0.134454	0.0285714	0.0346535	0.0629371	0.0692771	0.0392157	0.107143
1127	Dpe30:5769026	0.0243902	0.213115	0.379888	0.323529	0.451389	0.286765	0.348659	0.399381	0.46988	0.464567	0.658824	0.0147059	0	0	0.0116959	0	0.0111111	0	0.00598802	0	0.00735294	0	0.00729927	0.0165975	0.0310078
1128	Dpe12:20000124	0	0.0697674	0.414894	0.321696	0.438298	0.384259	0.361011	0.365931	0.380952	0.399083	0.558824	0	0	0	0.00534759	0	0	0	0	0	0	0	0	0	0.0363636
1129	Dpe02:24317351	0.481481	0.212598	0.383333	0.45	0.433333	0.421053	0.378378	0.464286	0.205882	0.38806	0.461538	0.21135	0.336364	0.5	0.177215	0.25	0.213559	0.179331	0.504698	0.308411	0.271429	0.459494	0.258182	0.216495	0.260274
1130	Dpe16:24444648	0.0529716	0.172161	0.313749	0.189711	0.336748	0.347368	0.328622	0.346382	0.527815	0.5	0.648546	0.00444444	0	0	0.00534759	0	0.00404858	0	0	0	0	0	0.0138067	0.00811688	0.0147059
1131	Dpe21:79256237	0.0158228	0.175	0.221996	0.0608575	0.131016	0.33281	0.0617761	0.0503432	0.730176	0.559188	0.756659	0	0	0	0	0.00483092	0	0	0	0	0.00740741	0	0.0118577	0	0
1132	Dpe36:25378408	0.0663265	0.192308	0.356704	0.249115	0.315264	0.415758	0.310545	0.302956	0.470517	0.46966	0.62069	0.00952381	0.00352734	0	0.00544959	0	0.00118483	0	0	0	0	0.0078329	0.0153061	0.00943396	0.0420933
1133	Dpe08:81651334	0.112971	0.113924	0.442029	0.5	0.425287	0.440678	0.354701	0.383784	0.0506329	0.436782	0.255319	0.0819672	0.0645161	0.0142857	0.0325203	0.0833333	0.0701754	0	0.0661157	0.019802	0.0296296	0.0173913	0.025	0.0606061	0.0875
1134	Dpe40:10274585	0.0555556	0.24	0.289474	0.435484	0.451613	0.454545	0.472727	0.42623	0.297297	0.05	0.363636	0	0	0	0	0	0	0	0	0.0232558	0.0425532	0	0	0.0283019	0.0869565
1135	Dpe06:109489507	0.171429	0.0162602	0.388889	0.366667	0.619048	0.285714	0.388889	0.611111	0.0434783	0.473684	0.285714	0	0	0	0	0	0	0.02	0	0.0140845	0	0	0	0.00444444	0.015873
1136	Dpe23:77848412	0.3125	0.189655	0.418919	0.609375	0.375	0.390625	0.376623	0.379747	0.205882	0.305556	0.297297	0.05	0.121951	0.04	0.037037	0.04	0.0752688	0.0707071	0.0222222	0.0447761	0.0294118	0.106667	0.106529	0.103226	0.0869565
1137	Dpe41:27377691	0.0508806	0.119741	0.385126	0.296892	0.43843	0.358429	0.452354	0.455901	0.244318	0.400362	0.346847	0.00645161	0.00447094	0.004329	0.00564334	0.0133011	0.0215827	0	0.0095057	0.0130814	0.00704225	0.0121317	0.0175439	0.011534	0.0369393
1138	Dpe41:27947081	0.0193548	0.057971	0.277311	0.538306	0.388889	0.426667	0.377193	0.239726	0.153846	0.277372	0.304348	0.0121951	0	0.00469484	0.0046729	0.00197239	0	0	0	0	0	0	0.00571429	0	0.04
1139	Dpe02:38169293	0.00829384	0.111929	0.352542	0.218452	0.378531	0.339394	0.460687	0.44763	0.300539	0.444569	0.547554	0	0	0	0.00174825	0	0	0	0	0	0.00169492	0.00107991	0.00250941	0	0
1140	Dpe46:15932685	0.410788	0.333333	0.380392	0.341837	0.40625	0.414847	0.348837	0.400862	0.374582	0.415254	0.380769	0.309524	0.21875	0.40625	0.35	0.242424	0.387755	0.458333	0.358696	0.191176	0.301887	0.428571	0.430556	0.394737	0.435484
1141	Dpe27:57810227	0	0.137931	0.421053	0.444444	0.405405	0.2	0.428571	0.530303	0.214286	0.25641	0.375	0	0	0	0	0	0.0116279	0	0	0	0	0.00653595	0	0	0
1142	Dpe36:49486768	0.100159	0.0678363	0.355991	0.487085	0.438107	0.27733	0.448095	0.461441	0.245176	0.349658	0.43385	0.0151707	0.0107643	0.005	0.0246517	0.0172216	0.036215	0.0187266	0.0207824	0.0147213	0.0124555	0.00957447	0.0126743	0.0289532	0.0560949
1143	Dpe13:21760604	0.0208333	0.133333	0.378378	0.308824	0.333333	0.333333	0.358974	0.403846	0.375	0.319149	0.704545	0	0	0	0	0	0	0	0	0	0	0	0	0	0
1144	Dpe24:70440049	0	0.142857	0.285714	0.226667	0.3	0.457143	0.269841	0.204082	0.640625	0.378788	0.694915	0	0	0.0243902	0	0	0	0.0232558	0.0123457	0.0151515	0.016129	0.00763359	0.0526316	0	0.0952381
1145	Dpe40:10277320	0.145455	0.291667	0.131579	0.396552	0.481481	0.448276	0.468085	0.472727	0.366667	0.0909091	0.5625	0	0	0	0.0727273	0	0.0833333	0	0.0277778	0	0	0	0.0222222	0	0.0952381
1146	Dpe18:43389673	0.0200861	0.257261	0.368932	0.287425	0.418502	0.305593	0.482948	0.435928	0.344785	0.445465	0.356401	0.0101351	0.0040107	0.00411523	0.00109649	0.0106157	0.00547945	0.00806452	0.00207039	0.0102564	0.00209205	0.00551471	0.00475436	0.0117899	0.0653465
1147	Dpe02:49250935	0	0.1875	0.342105	0.275862	0.527027	0.3	0.486486	0.482759	0.285714	0.322034	0.428571	0	0	0	0	0	0	0	0	0	0.016129	0	0	0	0
1148	Dpe10:82060933	0.416667	0.373913	0.329114	0.308943	0.400763	0.464115	0.381679	0.324627	0.494737	0.435374	0.386364	0.478632	0.418182	0.25	0.463855	0.422222	0.62963	0.470588	0.374795	0.347368	0.480447	0.521311	0.467391	0.477477	0.455556
1149	Dpe40:39058111	0.45098	0.390769	0.398317	0.358251	0.372126	0.391111	0.393162	0.393539	0.371547	0.419231	0.356841	0.438235	0.438596	0.378713	0.351316	0.27582	0.420635	0.4375	0.402504	0.352113	0.353774	0.561069	0.334586	0.369737	0.339744
1150	Dpe20:31114485	0.0842333	0.101781	0.296566	0.419643	0.402004	0.332986	0.474843	0.496027	0.209593	0.424173	0.422367	0.0115425	0.0212314	0.00717949	0.00620476	0.00104712	0.0239334	0.0124069	0.0157563	0.0113519	0.00414938	0.018595	0.011399	0.00726141	0.0315457
1151	Dpe06:75920719	0.032	0.123529	0.39207	0.319588	0.365471	0.490385	0.501393	0.424242	0.267442	0.36	0.368421	0.00490196	0.0027248	0	0	0.00108225	0	0	0	0	0.00222222	0	0.00214133	0.00327511	0
1152	Dpe39:44899314	0	0.201381	0.288613	0.201754	0.204573	0.337017	0.205128	0.220077	0.566964	0.534753	0.816555	0	0	0.00118343	0.00117096	0.00892857	0.00225989	0	0.00465116	0	0.0142857	0	0.00799087	0.00706714	0.00240096
1153	Dpe37:51772708	0.122507	0.217742	0.354582	0.4	0.353211	0.367347	0.45935	0.439834	0.255034	0.395522	0.367089	0	0.0070922	0.00809717	0.0171821	0.027027	0.0125	0	0.0243902	0.00492611	0.013245	0.0700637	0.0186335	0.0148148	0.0163934
1154	Dpe42:10461935	0.0808824	0.126316	0.423367	0.322332	0.421176	0.43447	0.364732	0.390751	0.221239	0.438492	0.246032	0.00938967	0.00881057	0.00934579	0.00986193	0.00793651	0.0123457	0.0212766	0.0128866	0.0101833	0.0245902	0.00867679	0.0037037	0.0100251	0.00754717
1155	Dpe37:18558731	0.166667	0.0714286	0.3	0.425	0.38	0.425926	0.414286	0.37037	0.179487	0.3125	0.625	0.0526316	0	0	0.0227273	0.0100503	0	0	0.0181818	0.0493827	0.0128205	0	0.0649351	0.0136054	0.0243902
1156	Dpe10:118276817	0.0939597	0.0972222	0.432056	0.309693	0.371795	0.364516	0.567329	0.49789	0.215328	0.293548	0.292683	0.016	0.00556586	0	0.0119403	0.0052356	0.0140351	0.00775194	0.00251256	0.0107817	0.00714286	0.00892857	0.0117188	0.00892857	0.0338983
1157	Dpe10:82059149	0.0703934	0.255452	0.479263	0.488273	0.400229	0.422907	0.447458	0.45843	0.154273	0.357759	0.211125	0.00638978	0.0145985	0	0.00764818	0.0105263	0	0.0144928	0.00217628	0.00387597	0.00645161	0.00917431	0.0170455	0.0202703	0.104294
1158	Dpe01:132932052	0	0.205882	0.372679	0.244604	0.395994	0.335674	0.382075	0.396364	0.399485	0.493651	0.532967	0	0	0	0	0.00408163	0	0	0	0	0	0	0.00925926	0.00295858	0.00480769
1159	Dpe13:91754655	0.151515	0.157895	0.363636	0.223629	0.444444	0.413043	0.408333	0.454545	0.512821	0.375	0.633333	0.0434783	0	0	0.0344828	0	0	0	0.0206186	0	0.0227273	0.0833333	0.0263158	0.0519481	0.05
1160	Dpe05:78925272	0.0634921	0.157895	0.328358	0.195402	0.333333	0.440678	0.338983	0.3125	0.583333	0.359375	0.704918	0	0	0	0	0	0	0	0	0	0	0.00694444	0	0.0133333	0
1161	Dpe24:60996707	0.0136986	0.102564	0.371795	0.344828	0.396825	0.322581	0.457143	0.447368	0.176471	0.26087	0.538462	0	0.0266667	0.0175439	0.0114943	0.0027248	0	0.0666667	0.0175439	0	0	0.0135135	0.0337079	0	0.047619
1162	Dpe11:59562111	0.0588235	0.212766	0.358491	0.173913	0.370968	0.333333	0.38961	0.23	0.390625	0.560606	0.638095	0	0	0	0	0.0121951	0	0	0	0	0	0	0	0.0175439	0
1163	Dpe17:105332120	0.444934	0.10125	0.433721	0.210586	0.255841	0.47677	0.30603	0.306346	0.408543	0.422782	0.61234	0.00379507	0.0128957	0	0.0139373	0.0101695	0.0192926	0.00144509	0.0205314	0.0371901	0.015528	0.00706714	0.0292683	0.0244186	0.0722635
1164	Dpe12:55580345	0.0973451	0.101695	0.195122	0.404762	0.425287	0.336364	0.384615	0.393939	0.329545	0.353448	0.608	0	0.00552486	0	0	0.00428725	0.0128205	0	0	0.00913242	0.0137931	0	0	0.0186916	0.0162602
1165	Dpe18:50342678	0.0238569	0.119792	0.384454	0.301987	0.422392	0.40146	0.285988	0.309677	0.488432	0.428571	0.554487	0	0	0.00471698	0.0112994	0.0117493	0.0180723	0	0.00903614	0.00689655	0	0.00458716	0.00621118	0.026	0
1166	Dpe05:119940939	0.371429	0.327273	0.333333	0.329545	0.444444	0.389706	0.393939	0.461538	0.438202	0.370968	0.27551	0.290909	0.310096	0.336336	0.214286	0.439024	0.397436	0.415385	0.269939	0.262846	0.265351	0.376506	0.256667	0.269634	0.383275
1167	Dpe08:63416097	0.119048	0.0470914	0.333333	0.469697	0.327869	0.234043	0.454545	0.446809	0.34	0.343284	0.264706	0.0461538	0.0227273	0.0714286	0	0	0.0769231	0.00568182	0.045977	0.0555556	0	0.0512821	0.0684932	0.0632911	0.117647
1168	Dpe37:51774838	0.280899	0.135135	0.512987	0.64375	0.56383	0.247664	0.646259	0.673759	0.189189	0.219298	0.201493	0.0384615	0.0243902	0.0275229	0.0140845	0	0	0	0.00970874	0	0.0566038	0.0166667	0.0181818	0.037037	0
1169	Dpe32:59198651	0.310062	0.140221	0.298405	0.39604	0.369048	0.359551	0.34593	0.378738	0.311475	0.373534	0.571717	0.0661157	0.0582524	0.0325497	0.0428571	0.0842105	0.0430108	0	0.08	0.0512048	0.0272109	0.054878	0.0619369	0.0473251	0.0891089
1170	Dpe32:22940456	0	0.162162	0.457831	0.325397	0.491803	0.275862	0.38835	0.389474	0.242424	0.423729	0.344828	0.0540541	0	0.0571429	0.0595238	0.037931	0.0625	0	0.05	0	0.0465116	0	0.0175439	0.00877193	0.0487805
1171	Dpe28:58429209	0.0690722	0.109375	0.292683	0.279621	0.283105	0.185714	0.327974	0.282282	0.34903	0.419192	0.564331	0	0	0	0	0	0	0	0.00473934	0	0	0	0	0.0078125	0.0160428
1172	Dpe37:39831446	0.30566	0.185714	0.418803	0.278947	0.407767	0.349515	0.535912	0.423237	0.246575	0.485437	0.162162	0.0166667	0	0	0.0247934	0.0139535	0	0	0.025641	0.0123457	0.0196078	0.0143885	0.00806452	0.0127389	0
1173	Dpe02:141877475	0.0298507	0.105263	0.147059	0.166667	0.272727	0.322581	0.25	0.0344828	0.396825	0.393939	0.714286	0	0	0	0	0.0212766	0	0	0	0	0.0243902	0.0101833	0	0	0
1174	Dpe31:13121056	0.0588235	0.132075	0.367521	0.363636	0.513761	0.391304	0.405229	0.339869	0.21875	0.347826	0.483871	0	0	0	0	0.00558659	0	0.037037	0.0181818	0	0	0	0	0.0129032	0
1175	Dpe24:72350029	0.209205	0.113043	0.297398	0.322506	0.335079	0.375556	0.292553	0.275591	0.347942	0.441541	0.546616	0.0120192	0.0109769	0.00528541	0.00900901	0.0147493	0.0211864	0.0148148	0.00787402	0.00573394	0	0.0150273	0.00683995	0.0135747	0.0166667
1176	Dpe20:7258557	0.0591133	0.0273973	0.316456	0.355556	0.24	0.208955	0.408163	0.402985	0.310345	0.377778	0.583333	0	0	0	0	0	0	0	0	0.04	0	0	0	0	0
1177	Dpe16:80602975	0.105263	0.164179	0.438889	0.371191	0.374468	0.411392	0.395745	0.318996	0.28	0.464912	0.282051	0.0192308	0	0	0	0.00278164	0.0192308	0	0	0.0280374	0.01	0	0	0.0162162	0.0769231
1178	Dpe29:84173289	0.0522876	0.185484	0.453731	0.292398	0.380952	0.398406	0.339806	0.34466	0.330472	0.4	0.56962	0	0	0	0	0	0.00558659	0	0	0	0.00621118	0	0.00549451	0.00913242	0.00598802
1179	Dpe46:24670352	0.112	0.12844	0.37193	0.260274	0.375	0.356223	0.427215	0.375	0.31982	0.448148	0.488506	0.00769231	0.00813008	0	0.0136054	0.0484581	0.021097	0	0.0217391	0.00700935	0.0135747	0.025	0.00913242	0.0126582	0.0299145
1180	Dpe17:105339494	0.0320513	0.0788609	0.43628	0.295359	0.299643	0.482315	0.247008	0.24031	0.370575	0.445975	0.579008	0.0047619	0.00955795	0	0.00848656	0	0.00646552	0.00251256	0.00689655	0.0191638	0.00668449	0.00568828	0.0102623	0.0216648	0.0117925
1181	Dpe36:17772642	0.027027	0.136364	0.375	0.292683	0.342466	0.42	0.361345	0.462069	0.206897	0.517857	0.2	0	0	0	0	0	0	0	0.0178571	0	0	0	0	0	0
1182	Dpe41:27911589	0.177778	0.037037	0.292683	0.489362	0.322581	0.192308	0.347826	0.424242	0.259259	0.258065	0.512821	0	0.0142857	0	0.0209424	0.0204082	0	0	0.0235294	0	0.0277778	0.0140845	0	0.00735294	0.0377358
1183	Dpe20:86077105	0.0204082	0.134146	0.425	0.265403	0.398601	0.352381	0.458333	0.410526	0.186992	0.392857	0.417526	0	0	0	0	0	0	0	0	0	0	0	0	0.00510204	0
1184	Dpe16:101677674	0.1	0.0340557	0.431034	0.290076	0.354515	0.388889	0.364796	0.356287	0.333333	0.481013	0.3125	0	0	0.0035461	0	0.0149254	0	0	0.00577201	0.00694444	0	0.00293255	0.013245	0	0.0306748
1185	Dpe34:32556672	0.0166667	0.12987	0.358974	0.302632	0.429688	0.319149	0.462121	0.445122	0.220779	0.375	0.534884	0	0	0	0.00763359	0	0	0	0	0	0	0.00775194	0	0	0.0114943
1186	Dpe17:72345901	0.102381	0.159292	0.356164	0.318952	0.339623	0.410788	0.378016	0.376658	0.380117	0.361818	0.45705	0.0283019	0	0	0.00727273	0	0.00740741	0	0.0126582	0	0.00632911	0	0.0251256	0.0198864	0.0531915
1187	Dpe15:114645454	0.0187793	0.170012	0.34152	0.231013	0.259864	0.426347	0.209366	0.239437	0.416459	0.520732	0.527675	0	0	0.00234192	0.00342857	0.0126904	0.00390117	0	0.00198413	0.00570125	0.0013459	0.0064	0.00680272	0.0101237	0.00648508
1188	Dpe36:25128281	0.125	0.0035503	0.36	0.241758	0.5	0.296875	0.217949	0.238636	0.645161	0.536232	0.840909	0.00320513	0	0	0	0	0	0	0.00188324	0	0	0.00150602	0.0011976	0	0
1189	Dpe09:50442832	0.119522	0.141509	0.296	0.360947	0.424528	0.344828	0.412322	0.375	0.355263	0.338346	0.507692	0.135135	0.227273	0.160494	0.19863	0.0391566	0.133929	0.0677966	0.196581	0.197452	0.137931	0.154185	0.108527	0.184971	0.217391
1190	Dpe17:105309602	0.0347448	0.0844595	0.418142	0.315678	0.303965	0.42671	0.336353	0.390539	0.315444	0.400655	0.471491	0	0	0	0.00639659	0	0	0	0.00152672	0	0.00203666	0	0.00722543	0.0185874	0
1191	Dpe31:4443206	0	0.15534	0.3	0.394737	0.4	0.361702	0.318966	0.4	0.207547	0.458333	0.571429	0	0	0	0.0227273	0	0.0190476	0	0.025641	0.0131579	0.0625	0.0223464	0.04	0.0416667	0.0196078
1192	Dpe16:24466894	0.0519126	0.217143	0.414855	0.296732	0.304245	0.440439	0.290146	0.252613	0.494058	0.376486	0.473684	0.0138889	0.0149254	0	0.00518135	0.00952381	0.0190476	0.0123457	0.0106952	0.0144928	0.00704225	0.010989	0	0.0258303	0.0306122
1193	Dpe27:4300517	0.0666667	0	0.44	0.5	0.333333	0.47619	0.333333	0.352941	0.214286	0.210526	0.5	0	0	0	0	0	0	0	0	0.0588235	0	0.0769231	0	0.0952381	0
1194	Dpe23:8112192	0.307692	0.490909	0.29	0.424242	0.393443	0.411111	0.435714	0.343284	0.337209	0.317757	0.423729	0.359375	0.571429	0.4	0.509259	0.579545	0.454545	0.344828	0.411215	0.434783	0.443396	0.372727	0.433566	0.386555	0.4875
1195	Dpe42:9582278	0.179487	0.102564	0.215686	0.287356	0.236111	0.280702	0.438356	0.394366	0.345679	0.434783	0.590476	0.0144928	0	0	0	0	0	0	0	0	0	0	0.010101	0	0.0505051
1196	Dpe18:52198656	0.132075	0.0869565	0.402516	0.555556	0.383838	0.361345	0.333333	0.478261	0.23494	0.443548	0.206522	0.0305344	0.0705128	0.0321285	0.0669456	0.0132159	0.0581395	0	0.0404624	0.044586	0.037037	0.0196078	0.0298913	0.0508475	0.0961538
1197	Dpe08:63416095	0.133333	0.0308123	0.351351	0.47619	0.403509	0.238095	0.378947	0.41	0.254902	0.415385	0.290323	0.0155039	0.0232558	0	0	0	0.0526316	0.0112994	0.0188679	0.0588235	0.027027	0.0258065	0.0283688	0.0519481	0.0882353
1198	Dpe24:73841770	0.0920097	0.255556	0.307692	0.219451	0.299465	0.296875	0.377049	0.35	0.518519	0.442786	0.7875	0.017094	0	0	0	0.00198413	0.015748	0	0	0	0	0.00813008	0.00990099	0	0.0277778
1199	Dpe25:30797667	0.0208333	0.189189	0.438462	0.362319	0.371429	0.270161	0.407563	0.366667	0.321138	0.400722	0.407547	0.0606061	0.0164835	0	0.00505051	0.0106222	0.0784314	0.0140845	0.08	0	0.0123457	0.0290698	0.0229885	0.0340909	0
1200	Dpe36:49385320	0.222222	0.21393	0.260188	0.225352	0.351598	0.304167	0.355731	0.336735	0.465015	0.407328	0.463047	0.111111	0.0838509	0.139535	0.0909091	0.0722892	0.121212	0.0925926	0.0813953	0.0961538	0.157303	0.097561	0.0655738	0.0722892	0.204545
1201	Dpe33:46024466	0.0458015	0.140351	0.435897	0.316327	0.469697	0.327586	0.366071	0.45098	0.216867	0.278481	0.534483	0.0136986	0.0224719	0	0	0	0	0	0	0	0.00543478	0	0.00840336	0	0.0512821
1202	Dpe19:25101229	0.0753425	0.0588235	0.370879	0.424628	0.458065	0.349206	0.348189	0.40118	0.245283	0.376214	0.351916	0	0.0101523	0	0.00469484	0	0.0306122	0	0.0474777	0.0217918	0.0396825	0.0222222	0.0046729	0.0145985	0.0590717
1203	Dpe32:6960662	0	0	0.333333	0.291045	0.444444	0.347826	0.461538	0.387755	0.111111	0.5	0.636364	0	0	0	0	0	0	0	0	0	0	0	0	0	0
1204	Dpe18:32928229	0.0113154	0.2103	0.388273	0.222497	0.367127	0.420495	0.311828	0.315927	0.365651	0.523967	0.613982	0	0	0	0	0.0022779	0.00568182	0	0	0.00492611	0.00299401	0.00229885	0.00503778	0.00663717	0
1205	Dpe35:62924124	0.0707071	0.0666667	0.25731	0.330189	0.514706	0.51	0.547826	0.568182	0.2	0.266667	0.324324	0	0.0147059	0.00170358	0.00615385	0	0.015873	0	0.00444444	0.003861	0	0	0	0.00339559	0
1206	Dpe27:1761073	0.190476	0.0726141	0.296171	0.48524	0.455556	0.25705	0.488157	0.521288	0.205479	0.39607	0.246334	0.035343	0.080829	0.0204082	0.0296827	0.056391	0.0603272	0.0123711	0.0626927	0.0518135	0.00512295	0.0388548	0.0203874	0.0396694	0.122153
1207	Dpe17:95382090	0.048951	0.138322	0.339578	0.242105	0.329453	0.429213	0.334862	0.335632	0.388889	0.455257	0.495913	0.00974659	0.0102157	0.0028169	0.0155729	0.00755668	0.0250522	0.00396825	0.0119617	0.013369	0.00460829	0.0116686	0.00933126	0.0175029	0.0636215
1208	Dpe22:21426415	0.164706	0.111111	0.314815	0.278689	0.375	0.21875	0.463918	0.545455	0.333333	0.30303	0.409091	0	0.04	0	0	0	0	0	0.030303	0	0	0	0	0	0.0434783
1209	Dpe37:41486884	0	0.262295	0.302326	0.166667	0.222222	0.440476	0.335714	0.277778	0.517766	0.423237	0.594059	0	0	0	0	0	0	0	0	0	0	0	0.0120482	0	0
1210	Dpe07:99775569	0.0116959	0.0232558	0.472	0.218579	0.360656	0.450704	0.428571	0.35443	0.366197	0.411765	0.436364	0	0	0	0	0	0	0	0	0	0	0	0	0.0119048	0
1211	Dpe16:96122044	0.0748299	0.0793103	0.258352	0.298186	0.352423	0.330327	0.444068	0.45098	0.315193	0.366071	0.511983	0.00147929	0.00110011	0	0.0031746	0.00937866	0.00437956	0.00326264	0.0160085	0.0032538	0.00227531	0.00667408	0.00339751	0.00527426	0.020214
1212	Dpe11:106704419	0	0.274286	0.36211	0.155172	0.335366	0.432381	0.161396	0.155378	0.564474	0.572479	0.543925	0	0	0	0.00199203	0	0	0	0	0	0.00338983	0	0.00505051	0.0128755	0
1213	Dpe43:32477762	0.0322581	0	0.37037	0.269841	0.275862	0.583333	0.5	0.333333	0.25	0.344828	0.555556	0	0	0	0	0.0232558	0	0	0	0	0	0	0	0	0
1214	Dpe40:15029833	0.0454545	0.151515	0.408451	0.291667	0.505376	0.353846	0.390805	0.378049	0.266667	0.381818	0.380952	0	0	0	0	0	0	0	0	0	0	0	0	0	0
1215	Dpe06:6369314	0.0178174	0.22467	0.355789	0.236307	0.394584	0.316602	0.410693	0.45988	0.293011	0.428227	0.376307	0.00529101	0	0	0	0	0	0	0	0	0	0.00539084	0	0.0138889	0
1216	Dpe19:67939605	0.0208333	0.2	0.487805	0.211268	0.428571	0.508475	0.166667	0.301887	0.47619	0.515152	0.428571	0	0	0	0	0	0	0	0	0	0.222222	0	0	0	0.0769231
1217	Dpe31:71578482	0.0254111	0.125592	0.488485	0.456599	0.422141	0.49816	0.364596	0.346021	0.212441	0.26399	0.280047	0.014068	0.00688073	0	0.00722022	0.00982801	0.0137143	0.00902062	0.0138728	0.00455063	0.00909091	0.0124858	0.00697674	0.010551	0.0734788
1218	Dpe11:11629372	0.0384615	0.142857	0.415094	0.315789	0.285714	0.410256	0.565789	0.415584	0	0.24	0.25	0	0	0	0.0192308	0	0	0.0833333	0	0	0	0	0	0	0
1219	Dpe37:14060044	0.0151515	0.134146	0.159091	0.4	0.476923	0.411392	0.393805	0.419689	0.147826	0.333333	0.491667	0	0	0	0	0	0	0	0.00473934	0.00261097	0	0.00436681	0.0181818	0.015873	0.00632911
1220	Dpe30:45790487	0	0.314286	0.26087	0.236111	0.133333	0.333333	0.277108	0.351351	0.386792	0.495327	0.655172	0	0	0	0	0	0.0166667	0	0	0	0.00598802	0	0.0118343	0	0
1221	Dpe39:44974666	0.197101	0.183552	0.200692	0.130178	0.19746	0.350348	0.178276	0.202638	0.657074	0.624419	0.785885	0.00641026	0.0122699	0.00348432	0.0120482	0.0105263	0.0158103	0.00685714	0.0250896	0.0144231	0.0219378	0.0107015	0.0965147	0.0364501	0.0361991
1222	Dpe33:9479268	0.153846	0.0869565	0.27907	0.324324	0.242424	0.222222	0.368421	0.419355	0.407407	0.287879	0.711538	0.0689655	0.025	0	0.015873	0	0.0576923	0.025	0.037037	0.025974	0.04	0	0.0689655	0.03125	0.0454545
1223	Dpe09:50442828	0.120623	0.108108	0.32	0.377143	0.392523	0.358696	0.382353	0.346591	0.338028	0.4	0.390625	0.0673077	0.176471	0.108	0.139073	0.0144509	0.175439	0.0983607	0.181818	0.158537	0.108333	0.0826087	0.116279	0.170588	0.208333
1224	Dpe42:10464347	0.0197044	0.15311	0.384242	0.329101	0.415265	0.37782	0.419318	0.400659	0.128889	0.323462	0.212598	0.0101523	0	0.00416667	0.00544465	0.00243902	0.00630915	0	0.002331	0.00387597	0.00350877	0	0.0102041	0.00622665	0.019685
1225	Dpe01:73138893	0.00869565	0.117647	0.384615	0.231884	0.428571	0.5	0.402778	0.411111	0.290323	0.381818	0.472222	0	0	0	0	0	0	0	0	0	0	0	0	0	0.05
1226	Dpe01:36417768	0.00694444	0.145833	0.36413	0.297092	0.43808	0.390318	0.466463	0.482759	0.215139	0.305389	0.326007	0.00819672	0	0	0	0	0	0	0	0.00144092	0	0	0.00413223	0.00255754	0.00229885
1227	Dpe09:104350777	0.0854701	0.186813	0.302521	0.15212	0.321637	0.380952	0.247863	0.251309	0.471698	0.454545	0.735786	0	0	0	0.00434783	0	0.0047619	0	0	0	0.00380228	0	0.00892857	0.00641026	0.0060241
1228	Dpe02:155459340	0.021978	0.0333333	0.328358	0.32	0.26087	0.365385	0.214286	0.172414	0.465649	0.368421	0.618421	0	0	0	0	0	0	0	0	0	0	0	0.0243902	0.0135135	0
1229	Dpe07:92552462	0	0.0555556	0.516129	0.25	0.310345	0.461538	0.267857	0.285714	0.625	0.451613	0.9	0	0.142857	0	0.037037	0	0	0	0.04	0	0.0740741	0	0	0.0163934	0
1230	Dpe44:11552778	0.235294	0.181818	0.28125	0.304348	0.346154	0.56	0.482759	0.451613	0.347826	0.269231	0.142857	0	0.0833333	0	0	0.01	0	0	0	0	0.111111	0	0	0	0
1231	Dpe36:24153433	0.0121704	0.0861244	0.441296	0.269565	0.373832	0.380682	0.347107	0.363296	0.368	0.388601	0.472441	0	0	0	0.00862069	0	0.025	0.0141844	0	0	0	0.00487805	0	0	0.0106952
1232	Dpe28:17842633	0.0352564	0.0627803	0.279365	0.438424	0.359813	0.308219	0.41573	0.35905	0.311429	0.478814	0.438462	0	0.00337268	0	0.0037594	0.00193424	0.00194175	0	0	0.00176367	0.00242131	0.00316456	0	0	0.00533808
1233	Dpe18:52198647	0.207547	0.176471	0.329341	0.481481	0.423077	0.384	0.447059	0.382022	0.245614	0.384615	0.318681	0.172932	0.13245	0.0855019	0.165254	0.0277778	0.1	0.0625	0.172973	0.136364	0.0895522	0.0710059	0.0981432	0.143791	0.185185
1234	Dpe06:25933693	0.00657895	0.110294	0.323529	0.301546	0.436214	0.364162	0.476923	0.399441	0.222749	0.358974	0.390476	0.008	0.00749064	0.0229885	0.0026455	0.00970874	0	0	0.00408163	0	0.00460829	0	0	0.019685	0.0113636
1235	Dpe39:11147281	0.021645	0.0477178	0.349423	0.4096	0.339869	0.394681	0.393162	0.396158	0.261853	0.351852	0.458599	0.0110345	0.0092688	0	0.00607287	0.0165289	0.00413223	0.0192308	0.0131291	0.0095339	0.00539374	0.00790514	0.00612245	0.0198745	0.0274949
1236	Dpe42:7437341	0.0495868	0.00784314	0.283582	0.235294	0.488372	0.196429	0.304348	0.4	0.45	0.5	0.66	0.00869565	0	0	0	0	0	0	0	0	0	0	0	0	0.0327869
1237	Dpe03:109752937	0.0469208	0.0988142	0.383046	0.20979	0.348228	0.405797	0.358374	0.383234	0.412791	0.40824	0.570552	0.00342466	0.00387597	0.00255754	0	0	0.0273438	0	0.00696056	0.002331	0.00584795	0	0.00514139	0.0112518	0.0306513
1238	Dpe06:15832089	0.172131	0.145299	0.313793	0.345912	0.34375	0.38	0.381579	0.390295	0.316514	0.370748	0.442424	0.0070922	0.019802	0.0108696	0.00879765	0	0.0352941	0.0222222	0.015	0.0152091	0.00649351	0.0402685	0.0307692	0.019802	0.0622711
1239	Dpe33:9425955	0.0434783	0.05	0.222222	0.333333	0.363636	0.433962	0.411765	0.319149	0.436364	0.30137	0.528302	0	0	0	0	0	0	0	0.0344828	0	0	0	0	0	0
1240	Dpe01:48276803	0.0786517	0.0945946	0.357576	0.244288	0.457516	0.461538	0.470588	0.437788	0.230769	0.469565	0.486486	0	0	0	0.00985222	0.00277008	0	0	0.0194175	0.00684932	0	0	0.00925926	0.00760456	0.0196078
1241	Dpe19:28519427	0.0121951	0.0817757	0.283893	0.259587	0.405537	0.30855	0.469595	0.444653	0.294028	0.40146	0.483478	0.00635593	0	0.00334821	0	0.00342466	0.00404858	0.0021692	0	0	0.00118343	0.00234192	0.00578871	0.00104493	0.00536673
1242	Dpe10:82060940	0.315789	0.31694	0.422961	0.35619	0.326705	0.36014	0.420588	0.367454	0.297297	0.364322	0.358333	0.181208	0.2625	0.222222	0.211454	0.193548	0.415385	0.285714	0.224816	0.19084	0.247104	0.267735	0.226415	0.196721	0.327869
1243	Dpe03:120496224	0.0171674	0.285714	0.253333	0.181818	0.192308	0.351515	0.245	0.279412	0.617834	0.438596	0.668317	0	0	0	0.00900901	0	0	0	0	0	0	0	0.0487805	0	0
1244	Dpe23:51600779	0.0118577	0.209226	0.211679	0.173273	0.177778	0.255973	0.293907	0.310748	0.564439	0.495663	0.638792	0	0	0	0	0	0	0	0	0	0.00917431	0	0.0238095	0.00460829	0
1245	Dpe46:7292617	0.0205479	0.122449	0.416667	0.280992	0.469565	0.368932	0.413978	0.344262	0.25	0.370787	0.351351	0	0	0	0.0133333	0	0	0	0	0	0	0	0	0.0222222	0
1246	Dpe02:83047342	0.140449	0.215517	0.367601	0.3502	0.417197	0.357639	0.417949	0.44357	0.26087	0.263314	0.31746	0.0243902	0.00505051	0.00636943	0.0175879	0.0217391	0.0212766	0	0.0146628	0	0.0121951	0.00754717	0.00600601	0.0226415	0.0723684
1247	Dpe43:39000998	0.0547945	0.230769	0.4	0.262069	0.290698	0.276316	0.385321	0.504202	0.36	0.333333	0.5	0	0	0.0204082	0	0.0275229	0	0	0	0	0.0454545	0.025641	0.0188679	0.0185185	0
1248	Dpe08:63416285	0.208333	0.416452	0.34	0.375	0.461538	0.46	0.347107	0.315217	0.265306	0.341463	0.428571	0.346405	0.156863	0.0555556	0.169811	0.25	0.33945	0.184332	0.131068	0.147541	0.108108	0.237288	0.426752	0.266667	0.306306
1249	Dpe40:15794558	0.252115	0.0605296	0.302239	0.568773	0.493805	0.310469	0.502242	0.551607	0.148889	0.297101	0.249626	0.0177976	0.0154762	0.0120219	0.0119695	0.0209945	0.012766	0.0148741	0.0240437	0.00658617	0.0130719	0.018319	0.00657895	0.0209713	0.041989
1250	Dpe02:155309013	0.15873	0.104575	0.425926	0.6	0.340909	0.168831	0.425676	0.42735	0.375	0.267176	0.364807	0.0502793	0.0406654	0.0183983	0.0328638	0.203947	0.100503	0.0649351	0.0942029	0.0383693	0.0192572	0.0173348	0.0271967	0.03125	0.105932
1251	Dpe21:66796363	0	0.0695652	0.290698	0.115385	0.133333	0.353383	0.218391	0.183333	0.416459	0.4	0.533654	0	0	0	0	0	0	0	0	0	0	0	0	0.0121951	0
1252	Dpe32:51420195	0.16	0.157706	0.338253	0.446358	0.403718	0.325926	0.51189	0.51039	0.222749	0.352029	0.174757	0.0906801	0.025522	0.0178571	0.0465517	0.0894309	0.0973558	0.071066	0.125144	0.0263158	0.0338164	0.134071	0.0657439	0.0456853	0.107565
1253	Dpe25:47704749	0.0347222	0	0.371134	0.273585	0.34375	0.28125	0.497382	0.462766	0.175439	0.25	0.0487805	0	0.008	0	0	0	0	0	0.00444444	0.00740741	0	0	0	0	0.00851064
1254	Dpe07:11799960	0.0227273	0.255814	0.304878	0.237113	0.315068	0.3	0.349727	0.311475	0.389831	0.365957	0.579592	0	0	0	0	0.0049505	0	0	0	0	0	0	0.0185185	0	0
1255	Dpe12:23335070	0.0116649	0.101852	0.195783	0.168067	0.288991	0.268199	0.237785	0.175	0.348485	0.351648	0.666223	0	0.00766284	0.0147783	0.00986842	0.017094	0.00917431	0.0416667	0.0123967	0.0188679	0.0111111	0.00733496	0.0200669	0.0311284	0.0052356
1256	Dpe32:51419745	0.0489796	0.115843	0.29597	0.466129	0.332402	0.293252	0.468057	0.492086	0.263345	0.33693	0.348139	0.00931677	0.00985222	0	0.0085592	0.0258621	0.0192308	0	0.0261519	0.00952381	0.00990099	0.0258856	0.00851064	0.00296736	0.0685435
1257	Dpe36:17767888	0	0.185185	0.417722	0.283688	0.313433	0.261538	0.495652	0.458015	0.12	0.292308	0.235294	0	0	0	0	0	0	0	0	0	0	0	0	0	0
1258	Dpe43:35626255	0.00373134	0.12	0.433566	0.167969	0.429577	0.375	0.404878	0.405	0.366197	0.379845	0.489362	0	0	0	0	0	0	0	0	0	0	0	0	0.012987	0
1259	Dpe04:147073416	0.0572973	0.056338	0.366438	0.252648	0.344737	0.272	0.50519	0.445255	0.140187	0.305221	0.4	0	0	0	0	0.0246914	0.0070922	0.0128205	0	0	0	0	0.00546448	0.013245	0.0198675
1260	Dpe46:7289335	0.0229885	0.133333	0.31746	0.243421	0.347826	0.278689	0.452174	0.459259	0.304348	0.367347	0.461538	0	0	0	0	0	0	0	0	0	0	0	0	0	0.0434783
1261	Dpe30:48750959	0.0344828	0.0175439	0.450704	0.267857	0.213115	0.366197	0.311111	0.311111	0.355932	0.381579	0.493506	0	0	0	0	0	0	0	0	0.00813008	0	0.016129	0	0	0
1262	Dpe40:39060466	0.214286	0.261364	0.280488	0.362416	0.291005	0.357143	0.386905	0.300654	0.352041	0.372197	0.49763	0.323944	0.179487	0.294201	0.180685	0.0511696	0.216495	0.125	0.354037	0.170732	0.16185	0.156379	0.253165	0.250936	0.302326
1263	Dpe42:41808780	0.0180723	0.159836	0.0893617	0.125	0.164835	0.300958	0.0325203	0.0483871	0.432193	0.409814	0.561104	0	0	0	0.00840336	0	0	0	0.00201613	0.00125945	0.0129032	0	0	0.0238095	0.00849858
1264	Dpe20:26307669	0.134783	0.0711297	0.25	0.389474	0.269565	0.245283	0.435644	0.326693	0.389706	0.350598	0.544218	0.02	0.0191693	0	0.0196078	0	0.0188679	0.0188679	0.0179372	0.0234604	0.0105263	0.0424242	0.0306748	0.00561798	0.0289855
1265	Dpe05:78899632	0.0366972	0.0689655	0.289855	0.257143	0.306452	0.318182	0.301887	0.257576	0.615385	0.485294	0.527027	0	0	0	0	0	0	0	0	0	0	0	0	0	0
1266	Dpe27:10535208	0.167785	0.186047	0.357143	0.393939	0.398305	0.287805	0.47449	0.391705	0.157658	0.31769	0.280576	0.0222222	0.0240964	0	0	0.0425532	0.0479042	0	0.0115385	0	0.02	0	0.011236	0.0107527	0.0307692
1267	Dpe27:4262499	0.179487	0.0467836	0.245098	0.430556	0.278107	0.341176	0.369863	0.3375	0.272727	0.256039	0.609756	0.00729927	0.0155367	0.0047619	0.00525394	0.0121951	0.029304	0.0277778	0.00983607	0.0038835	0.00694444	0.0108108	0.00598802	0.0147929	0.0454545
1268	Dpe04:141601366	0.025	0.17757	0.311396	0.216846	0.346473	0.298387	0.351391	0.336414	0.38746	0.459722	0.473525	0	0.00235294	0	0	0	0	0	0.0060241	0	0	0.00524934	0	0.00204918	0
1269	Dpe11:52220941	0.0763359	0.1	0.377193	0.282443	0.321429	0.386667	0.40566	0.354167	0.3	0.350515	0.465909	0.02	0	0	0.00990099	0.0046729	0	0	0	0	0	0	0	0	0.0142857
1270	Dpe33:29911005	0.202797	0.126556	0.336957	0.354286	0.327189	0.323601	0.42	0.368687	0.302772	0.41866	0.414226	0.114286	0.10274	0.0597015	0.0605096	0.0894737	0.197568	0.0603175	0.111801	0.136646	0.0876033	0.124138	0.0733652	0.0824427	0.266442
1271	Dpe03:58779122	0.236641	0.0747664	0.300885	0.363144	0.340426	0.328358	0.446281	0.488889	0.125	0.253521	0.363636	0.0208333	0.0181818	0	0.0119048	0	0.0217391	0	0.028169	0	0.00970874	0.0449438	0.012987	0.056	0.0408163
1272	Dpe25:29993198	0.217054	0.07	0.231511	0.309917	0.291892	0.282927	0.387665	0.371134	0.410596	0.38	0.537879	0.0437956	0.049505	0.032967	0.0273224	0.00496278	0.0478723	0.0223214	0.0660377	0.0328467	0.0178571	0.0355872	0.0447761	0.0436242	0.121495
1273	Dpe07:54358606	0.216216	0.0517241	0.338028	0.402062	0.322581	0.274194	0.359375	0.410959	0.203125	0.362069	0.595238	0.0232558	0	0	0.0133333	0	0	0	0.0119048	0	0.0117647	0.017094	0.0151515	0.016129	0.04
1274	Dpe21:80729125	0.018018	0.102564	0.214724	0.233333	0.341463	0.279245	0.318937	0.330357	0.389785	0.416201	0.62963	0	0.00763359	0	0	0	0.00653595	0	0.00442478	0	0	0	0.0163934	0.0125786	0
1275	Dpe29:36964877	0.0223881	0.571429	0.361111	0.245192	0.291667	0.307692	0.430769	0.385027	0.2	0.552632	0.388889	0	0	0.00574713	0	0	0	0	0	0	0	0.0103093	0	0	0
1276	Dpe28:37220498	0.0973545	0.0630631	0.346728	0.392391	0.494344	0.273514	0.501722	0.485459	0.127869	0.371397	0.235676	0.00437158	0.00572082	0	0.00542888	0.0168919	0.00977199	0.00109051	0.00638298	0.00653595	0.00660066	0.00655738	0.0120614	0.00327511	0.0173724
1277	Dpe37:38331023	0	0.04	0.448718	0.440678	0.491803	0.421053	0.439394	0.366667	0.267241	0.297521	0.27044	0	0	0.0493827	0	0	0	0.0588235	0	0	0.0229885	0	0.02	0.0538462	0
1278	Dpe34:15969089	0.122112	0.0909091	0.389262	0.3125	0.432	0.333333	0.416667	0.336245	0.282353	0.32	0.428571	0	0	0	0.00806452	0.00389105	0	0	0	0	0.0106383	0.0060241	0	0.00888889	0
1279	Dpe08:45014537	0.0188679	0.0263158	0.346154	0.317073	0.269231	0.293103	0.506173	0.310345	0.369231	0.233333	0.527273	0	0	0	0.00571429	0	0	0	0	0	0	0	0	0	0.0322581
1280	Dpe25:30799016	0.030303	0.0810811	0.37013	0.195652	0.368421	0.335714	0.384615	0.263473	0.326667	0.478049	0.424242	0	0.00684932	0	0.00806452	0.00666667	0	0	0	0	0	0	0	0	0.0363636
1281	Dpe39:54697508	0.153846	0.223744	0.384946	0.314854	0.415054	0.351812	0.407684	0.409483	0.306952	0.38587	0.230769	0.148734	0.167906	0.186837	0.116649	0.432464	0.352754	0.143022	0.149946	0.17735	0.151776	0.31016	0.226935	0.171053	0.254002
1282	Dpe17:95381788	0.393443	0.361502	0.33557	0.286136	0.29	0.442966	0.278169	0.269531	0.495455	0.404564	0.484772	0.466667	0.210066	0.417553	0.270035	0.285714	0.420635	0.504132	0.346072	0.25	0.270115	0.434004	0.318653	0.309677	0.387755
1283	Dpe14:49677000	0.0398773	0.205882	0.282192	0.131752	0.297972	0.306233	0.319832	0.335172	0.475177	0.52861	0.532236	0	0	0	0.00192678	0.00347222	0.00268817	0	0	0	0.00266667	0	0.00828157	0.0103306	0.00277778
1284	Dpe17:105314062	0.0637409	0.088172	0.424731	0.27927	0.275468	0.403379	0.316737	0.30859	0.323929	0.383158	0.492988	0	0.00317797	0	0.00787402	0	0.00103842	0	0.0021645	0.00785855	0	0.00313152	0.0096463	0.0126449	0.015544
1285	Dpe27:48561160	0.36165	0.0432099	0.28125	0.383838	0.324675	0.261905	0.366071	0.405797	0.3	0.392405	0.447059	0.0215054	0.0152672	0	0.0350877	0.00260417	0.0107527	0.00934579	0.0405405	0.015625	0.0289855	0.0390625	0	0.0149254	0.015625
1286	Dpe32:3348592	0.0151515	0.164179	0.216783	0.307692	0.357143	0.263158	0.374332	0.408163	0.333333	0.417582	0.624161	0	0	0	0	0	0	0	0.00558659	0	0	0	0	0.00913242	0.02
1287	Dpe06:115558307	0.032	0.0327869	0.237762	0.679688	0.335766	0.325893	0.440559	0.42053	0.129032	0.0769231	0.193548	0	0	0	0	0	0	0	0	0	0	0	0	0.0179641	0.00763359
1288	Dpe31:76369653	0.0144124	0.162304	0.346479	0.288717	0.313761	0.408859	0.301606	0.294335	0.488532	0.418097	0.470085	0.0103093	0	0.00110132	0.00253807	0	0.0136986	0	0.00900901	0.0031348	0	0.00223714	0.0160256	0.00397614	0.0170455
1289	Dpe06:25949533	0.015748	0.100437	0.359788	0.323565	0.421147	0.364835	0.411585	0.407407	0.231003	0.29385	0.272727	0	0.00218818	0	0	0.00119617	0.0031746	0	0	0.00389864	0	0	0.00547945	0.0103986	0.0276074
1290	Dpe29:47344865	0.0788177	0.0670391	0.351351	0.367347	0.390152	0.307937	0.393586	0.370242	0.278607	0.336257	0.399577	0.00796813	0.004	0	0.00544465	0.0108303	0.0104167	0	0.011976	0.00857143	0.0149254	0.0037037	0.00391389	0.0104603	0.0169492
1291	Dpe39:48306939	0.18125	0.103896	0.329949	0.195477	0.337264	0.331269	0.391111	0.411765	0.331378	0.393873	0.4862	0	0	0	0	0	0	0	0.00193424	0	0.0189573	0.00125471	0.00318471	0.00255754	0
1292	Dpe33:53319908	0.0735294	0.166667	0.356164	0.304965	0.348315	0.273973	0.391304	0.440559	0.115385	0.459016	0.0909091	0	0	0	0	0	0	0	0	0	0	0	0	0	0.0952381
1293	Dpe14:88469164	0.293103	0.0403226	0.234375	0.658537	0.36	0.3	0.454545	0.5	0.205882	0.15	0.357143	0.0344828	0.0166667	0.02	0.0384615	0.047619	0.025	0.0104167	0.0387097	0	0.03	0.0408163	0	0.0227273	0.0677966
1294	Dpe04:14950005	0.0104167	0.0923077	0.380952	0.284615	0.342593	0.304878	0.387931	0.468254	0.2375	0.306667	0.430556	0	0	0	0.0327869	0	0	0	0.0166667	0.016129	0	0	0.0178571	0.0212766	0.047619
1295	Dpe28:64978966	0.00965665	0.257764	0.262876	0.179957	0.299674	0.313514	0.310753	0.316184	0.388596	0.477322	0.628877	0	0.00423729	0	0	0.00107875	0.00460829	0	0.00350877	0	0	0.00170648	0.00661157	0.01417	0.017452
1296	Dpe29:13197962	0.028481	0.0419162	0.398827	0.39172	0.311798	0.336601	0.314476	0.32	0.265517	0.363861	0.4775	0.00724638	0	0	0	0.00727802	0	0.00218341	0.00529101	0	0.00689655	0.0172414	0	0.00201613	0.0571429
1297	Dpe18:50337927	0.0785498	0.0852713	0.333333	0.324478	0.280443	0.417355	0.296636	0.293629	0.470588	0.416342	0.506173	0	0.0115607	0.0137931	0.0158103	0.016632	0.0280374	0.0172414	0.00520833	0.0083682	0.0135135	0.00963391	0.00943396	0.0289474	0.045045
1298	Dpe09:81081952	0.275591	0.216216	0.388601	0.293839	0.386207	0.392593	0.31875	0.284916	0.453333	0.486726	0.5	0.0576923	0.111111	0	0.0454545	0.00724638	0.0612245	0.0606061	0.189189	0	0.0697674	0.084507	0.0952381	0.0357143	0.222222
1299	Dpe01:73138898	0.00900901	0.125	0.409091	0.224638	0.40678	0.529412	0.333333	0.39759	0.25	0.298246	0.583333	0	0	0	0	0	0	0	0	0	0	0	0	0.0192308	0
1300	Dpe23:21910930	0.475372	0.122449	0.123288	0.0741573	0.0757576	0.162218	0.116071	0.156627	0.590278	0.497689	0.756374	0	0	0	0.002079	0.00483092	0	0	0.00740741	0	0	0	0.00433839	0.00359712	0
1301	Dpe33:46024225	0.016129	0.097561	0.308271	0.251701	0.381356	0.314815	0.366492	0.349112	0.330275	0.320755	0.54918	0	0	0	0.01	0	0	0	0	0	0	0	0	0	0.027027
1302	Dpe23:21910763	0.362624	0.116279	0.294314	0.173333	0.243902	0.310145	0.175627	0.210909	0.490625	0.452607	0.627586	0	0	0	0.00260417	0.00588235	0	0	0.00826446	0.00684932	0	0.00719424	0.00254453	0.0103806	0.0232558
1303	Dpe29:63282483	0.0384615	0.304878	0.406716	0.210345	0.349754	0.436681	0.186916	0.194444	0.661017	0.345455	0.725275	0	0	0	0.010989	0.00211864	0	0.0909091	0	0	0.0105263	0	0.00943396	0.00552486	0
1304	Dpe45:17414422	0.128151	0.128834	0.238806	0.228365	0.295385	0.27845	0.39823	0.333333	0.413519	0.374598	0.493997	0	0.00657895	0	0.00257069	0.0117647	0.00847458	0	0.00444444	0	0	0.013245	0.00420168	0.00197628	0.0186335
1305	Dpe23:21910779	0.350962	0.107143	0.287582	0.143603	0.24424	0.295322	0.196013	0.175862	0.518041	0.404711	0.599665	0.00854701	0.00471698	0	0	0	0	0	0.00892857	0	0	0	0.00744417	0.00675676	0
1306	Dpe13:23245427	0.0117647	0.137931	0.305556	0.317241	0.376471	0.409091	0.355263	0.388889	0.232143	0.493506	0.272727	0	0	0	0	0.0113636	0	0	0	0.0108696	0	0	0	0	0
1307	Dpe37:16248260	0.0238095	0.057971	0.377953	0.275735	0.323529	0.42233	0.326203	0.282609	0.286486	0.399061	0.45977	0	0	0	0	0	0	0.00806452	0	0.0118343	0.00534759	0	0	0.0145631	0.0403226
1308	Dpe18:50324775	0.00425532	0.1375	0.347222	0.242038	0.422078	0.359281	0.376963	0.352423	0.303922	0.442308	0.452055	0	0	0	0	0	0.0136986	0	0	0	0	0	0	0	0
1309	Dpe01:37746676	0.00694444	0.0294118	0.315789	0.182836	0.237569	0.418103	0.191011	0.232227	0.521739	0.461832	0.707182	0	0	0	0	0	0	0	0	0	0	0	0.0194175	0	0.0166667
1310	Dpe32:7665735	0.363636	0.214876	0.280206	0.410072	0.301802	0.33913	0.424528	0.373494	0.35545	0.393502	0.298507	0.228571	0.112676	0.149123	0.169643	0.15625	0.134146	0.310345	0.213873	0.114094	0.133929	0.175	0.188525	0.170732	0.2
1311	Dpe31:13157201	0.0909091	0.0714286	0.315068	0.275304	0.471698	0.387097	0.45122	0.347107	0.238095	0.431034	0.518519	0	0	0	0	0	0	0	0	0.0135135	0	0	0.0212766	0.0232558	0
1312	Dpe06:48595538	0.548117	0.106299	0.295082	0.559242	0.437383	0.301587	0.447639	0.442348	0.168966	0.31334	0.118674	0.0255941	0.0594595	0.030303	0.0334262	0.00731261	0.114943	0.0184332	0.0666667	0.0437158	0.0443686	0.0492147	0.0219298	0.0361446	0.153488
1313	Dpe05:38879297	0.00847458	0.0437956	0.315353	0.269697	0.361502	0.403315	0.4125	0.396166	0.271028	0.393365	0.22449	0	0	0	0	0	0	0	0	0	0	0	0	0	0
1314	Dpe15:7079375	0.133333	0.0539216	0.375839	0.360065	0.458678	0.314607	0.355556	0.352657	0.316964	0.24537	0.35	0.0511811	0.0412371	0	0.0226629	0.0254545	0.117886	0.0172414	0.0625	0.0286678	0.0232558	0.0308219	0.010929	0.0216216	0.147059
1315	Dpe28:65242787	0.0740741	0.121212	0.21978	0.323529	0.271429	0.310811	0.346154	0.411765	0.221154	0.341176	0.585185	0.011236	0	0.00823045	0.00641026	0	0.00819672	0.0416667	0.00566572	0.00568182	0.0019305	0.00813008	0.010989	0.00790514	0.00543478
1316	Dpe28:21995098	0	0	0.305085	0.168142	0.336957	0.247191	0.370787	0.386139	0.408163	0.428571	0.709677	0	0	0	0	0	0	0	0	0	0	0	0	0.00961538	0
1317	Dpe45:22342764	0	0.142857	0.365854	0.196429	0.342105	0.349398	0.318182	0.364706	0.395604	0.326923	0.575758	0.0454545	0	0	0	0	0	0	0.0116279	0	0.0188679	0	0	0.0138889	0.0606061
1318	Dpe08:81696414	0.0150376	0.078125	0.453782	0.286624	0.482456	0.461538	0.287324	0.22956	0.295455	0.4	0.280488	0	0	0	0.0232558	0.00699301	0	0	0.013245	0	0	0.00546448	0.00671141	0	0.0149254
1319	Dpe23:51461636	0	0.210526	0.357143	0.328	0.478448	0.387097	0.320261	0.235294	0.158537	0.357143	0.351351	0	0	0	0	0	0	0	0	0	0	0	0	0	0
1320	Dpe20:7225387	0.020202	0.0153846	0.319444	0.338346	0.396825	0.352941	0.384615	0.307018	0.313953	0.254902	0.45614	0	0	0.0185185	0	0	0	0	0	0	0.0151515	0.00549451	0.0277778	0	0.025641
1321	Dpe28:41676267	0.0526316	0.366337	0.307018	0.230769	0.426471	0.307018	0.380682	0.412429	0.297872	0.401284	0.356998	0	0	0	0	0	0	0	0	0	0	0	0.04	0.0275229	0
1322	Dpe21:8093407	0.0135747	0.0403226	0.317241	0.256039	0.401575	0.342105	0.36	0.352941	0.303571	0.4	0.481481	0	0.00353357	0	0	0	0.00704225	0	0.00446429	0	0	0	0	0	0.0431655
1323	Dpe32:22941196	0.0217391	0.285714	0.409091	0.267857	0.362319	0.326087	0.38961	0.388235	0.3125	0.277778	0.533333	0	0	0	0	0.00390625	0	0	0	0	0	0	0	0.0104167	0.025
1324	Dpe07:87157654	0	0.130435	0.46	0.217391	0.344262	0.372093	0.5	0.333333	0.176471	0.444444	0.375	0	0	0	0	0	0	0	0	0	0	0	0	0	0
1325	Dpe31:13147622	0.0210526	0.176471	0.401961	0.20442	0.390625	0.415385	0.425	0.39	0.25	0.488889	0.277778	0	0	0	0	0	0	0	0	0	0	0	0	0.010989	0
1326	Dpe28:41476897	0.317073	0.338583	0.290698	0.295181	0.377622	0.313725	0.338583	0.327586	0.353414	0.336788	0.5	0.367347	0.205251	0.402439	0.282828	0.221053	0.354839	0.25	0.3297	0.244032	0.252427	0.320513	0.256849	0.219731	0.290123
1327	Dpe33:27801290	0.222222	0.210526	0.305556	0.269841	0.285714	0.333333	0.352941	0.302326	0.5	0.555556	0.470588	0	0.166667	0.214286	0.0606061	0.177083	0.3	0.375	0.217391	0.137931	0.185185	0.25	0.0769231	0.0428571	0.2
1328	Dpe42:34289822	0.0238095	0.0806452	0.355932	0.2	0.461538	0.365385	0.4	0.422222	0.358974	0.282609	0.481481	0	0	0.025	0	0.0263158	0	0	0	0	0	0	0	0	0.0227273
1329	Dpe16:103901179	0.00791557	0.0638298	0.408163	0.363636	0.444444	0.428571	0.451613	0.307692	0.142857	0.386364	0.265306	0	0	0	0	0	0	0	0	0	0	0	0	0	0
1330	Dpe07:87160059	0	0.0571429	0.312057	0.230435	0.404762	0.391753	0.425532	0.394904	0.267857	0.390244	0.384615	0	0	0	0.00694444	0.0100671	0	0.0294118	0	0	0	0.0123457	0.0394737	0.00892857	0.0208333
1331	Dpe43:42860288	0.0253165	0.119444	0.258102	0.183197	0.256538	0.322654	0.267916	0.263095	0.476757	0.488649	0.556531	0.00930233	0.00577367	0.00233645	0.00666667	0.00243605	0.0121029	0.00195312	0.00782998	0.00672646	0.00235018	0	0.00354191	0.0033557	0.0252207
1332	Dpe31:13133106	0.0901639	0.142857	0.356164	0.233051	0.405063	0.450549	0.386139	0.352518	0.391304	0.337838	0.485714	0	0	0	0.0119048	0.00308642	0	0	0	0	0.015625	0	0.0229885	0.0300752	0.0238095
1333	Dpe40:37566560	0.115702	0.26506	0.369863	0.338028	0.372671	0.321839	0.34375	0.295652	0.301724	0.349558	0.428571	0.103448	0.0666667	0.151194	0.0696864	0.0818182	0.028169	0.1	0.0855615	0.0764706	0.0833333	0.0263158	0.0718232	0.107317	0.05
1334	Dpe31:68484418	0.0738786	0.131818	0.289377	0.262473	0.356436	0.28169	0.389724	0.346377	0.328571	0.402945	0.396588	0.0105263	0.0153257	0	0.0027248	0.00588235	0.0254777	0.0193548	0.0166113	0.00851064	0.00865801	0.00519481	0.00471698	0.0134228	0.0546448
1335	Dpe32:15144024	0.12766	0.047619	0.322581	0.238636	0.393443	0.411765	0.461538	0.433735	0.0555556	0.352941	0.05	0.0384615	0.0588235	0	0	0	0	0	0	0	0	0	0	0	0
1336	Dpe03:115999508	0	0.05	0.28866	0.225352	0.320755	0.309524	0.329545	0.296703	0.481481	0.450549	0.596774	0	0	0	0	0	0	0	0	0	0	0.00763359	0	0	0
1337	Dpe10:118276556	0.103953	0.045045	0.388889	0.296834	0.357143	0.306383	0.507508	0.519022	0.166667	0.207843	0.211538	0.00543478	0.00961538	0	0.00358423	0	0.0277778	0.010101	0	0.015873	0.00431034	0	0.00452489	0.0150943	0.0446429
1338	Dpe19:71553383	0.188119	0.121795	0.242105	0.471698	0.453846	0.350467	0.359375	0.361345	0.25	0.238095	0.574468	0.0598291	0.030303	0	0.0529412	0.00307692	0.115789	0.0289855	0.0328947	0.0200501	0.0104167	0.029304	0	0.02	0.122549
1339	Dpe09:42332885	0.0705521	0.0753968	0.29653	0.34492	0.317181	0.330739	0.350554	0.369811	0.317073	0.29932	0.483755	0.0518519	0.0302326	0.0248963	0.015625	0.0191898	0.0364238	0.0682594	0.037415	0.0219124	0.0182186	0.0165017	0.0360825	0.0425101	0.0454545
1340	Dpe21:67639096	0.330882	0.431555	0.369309	0.310345	0.396552	0.346667	0.330233	0.317708	0.330827	0.300429	0.363636	0.406504	0.22476	0.356643	0.254499	0.333333	0.330189	0.283784	0.335962	0.287516	0.292517	0.3026	0.281896	0.30303	0.349206
1341	Dpe09:14280370	0.219844	0.0557103	0.304991	0.256809	0.275923	0.313501	0.250356	0.276596	0.415842	0.4475	0.50678	0.0176678	0.00458716	0.007109	0	0.00699301	0	0.002886	0.0200445	0	0.00686106	0.00550661	0.0150376	0	0.0416667
1342	Dpe18:32854013	0.345992	0.215909	0.34	0.319277	0.347458	0.333333	0.326923	0.303571	0.301587	0.434343	0.5	0.104895	0.0263158	0.0695297	0.0414508	0.0197368	0.25	0.0888889	0.137363	0.06	0.049505	0.0784314	0.0762712	0.0407524	0.175676
1343	Dpe29:63326348	0.0075188	0.230769	0.430622	0.247059	0.274854	0.423313	0.25	0.234637	0.432692	0.434524	0.517241	0	0	0	0	0	0	0	0	0	0	0	0	0	0
1344	Dpe14:120229920	0.196721	0.0185185	0.115385	0.375	0.25	0.129032	0.680851	0.589474	0	0.0454545	0	0.02	0.0909091	0.0344828	0.0224719	0	0.0727273	0	0.0227273	0	0	0.0104167	0	0.0277778	0.117647
1345	Dpe23:8422024	0	0.166667	0.275	0.309091	0.361111	0.387097	0.442308	0.378378	0.0909091	0.375	0	0	0	0	0.0625	0	0	0	0	0	0	0	0	0.0384615	0
1346	Dpe12:44867433	0	0.27027	0.3375	0.21875	0.255814	0.289617	0.394958	0.346875	0.506667	0.486631	0.433962	0	0	0	0	0	0	0	0	0.0434783	0	0	0.025	0	0
1347	Dpe40:39058221	0.0929368	0.163763	0.298214	0.410506	0.374545	0.32969	0.439394	0.346225	0.250831	0.339869	0.316637	0.0163934	0.0113636	0.00659341	0.00952381	0.00486618	0.0215054	0.00598802	0.0170455	0.00931099	0.0145455	0.00666667	0.0191571	0.0053286	0.0432692
1348	Dpe27:70801782	0.0242915	0.113636	0.332168	0.23545	0.384615	0.339921	0.341176	0.373377	0.335616	0.358209	0.453659	0	0	0	0.0133929	0	0	0	0	0	0	0	0	0.00584795	0
1349	Dpe14:42746069	0.0927835	0.0184332	0.308204	0.457071	0.254098	0.197095	0.508929	0.461765	0.27037	0.25365	0.516304	0.00511509	0.0188088	0	0.00369004	0.0229885	0.0192926	0.00544465	0.00195312	0.013986	0.00623053	0.00201207	0.00986842	0.00827815	0.0707457
1350	Dpe33:9479016	0.153846	0.0280374	0.235294	0.130435	0.291667	0.25	0.285714	0.393939	0.372549	0.313725	0.644444	0.0416667	0.015625	0	0	0	0.0612245	0	0.04	0	0	0	0.0243902	0	0.0175439
1351	Dpe07:53593086	0.394737	0.362126	0.400685	0.212766	0.370968	0.428571	0.245283	0.316176	0.360544	0.388554	0.275053	0.353191	0.385417	0.25	0.375	0.4	0.427536	0.288136	0.491429	0.408805	0.433155	0.325153	0.407631	0.395349	0.398693
1352	Dpe14:88469237	0.011236	0.0155039	0.202532	0.37037	0.319149	0.306122	0.448276	0.571429	0.261905	0.240506	0.266667	0	0.0117647	0	0	0	0	0	0	0	0	0	0	0	0
1353	Dpe17:99800039	0.198801	0.0439122	0.334337	0.391174	0.428715	0.268731	0.409409	0.426989	0.182915	0.342508	0.293587	0.002002	0.00698603	0.00194553	0.000988142	0.00897308	0.00899101	0.000988142	0.0039604	0.00496524	0.00297619	0.00199005	0.00599401	0.00492126	0.00694444
1354	Dpe09:46893283	0.0871369	0.0482759	0.281385	0.327586	0.316092	0.28	0.307692	0.349206	0.313725	0.306931	0.63	0.008	0	0	0	0.00460829	0	0	0	0	0	0.00266667	0	0	0
1355	Dpe27:70790330	0.0246914	0.0769231	0.309091	0.269231	0.320513	0.338983	0.324	0.330317	0.364964	0.418919	0.492424	0	0.0104167	0	0.00662252	0	0	0	0	0.0185185	0	0.0117647	0.00980392	0	0.0307692
1356	Dpe43:38991048	0.0196078	0.149254	0.363636	0.244898	0.425	0.325926	0.328859	0.453901	0.27451	0.338129	0.35	0	0	0	0	0	0	0	0	0	0	0.00892857	0.016129	0	0.0232558
1357	Dpe10:82059132	0.0592885	0.277856	0.402108	0.341383	0.335968	0.370518	0.375	0.378562	0.221814	0.328767	0.338164	0.0126582	0	0	0.00731261	0.036036	0.0045045	0	0.00244499	0	0.0226171	0.00898588	0.013986	0.0169713	0.0368272
1358	Dpe17:56682030	0.137255	0.169811	0.256039	0.363057	0.426056	0.243902	0.540856	0.539326	0.171329	0.34127	0.103627	0.0505051	0.118943	0.0391304	0.0466472	0.133721	0.0970874	0.195489	0.101626	0.00851064	0.0935673	0.142292	0.146825	0.0958084	0.205
1359	Dpe03:120516016	0.0463918	0.111111	0.18018	0.217143	0.158416	0.310345	0.276786	0.309091	0.508621	0.37931	0.743802	0	0	0	0.00680272	0	0.0263158	0	0	0.00558659	0	0.025	0	0	0.0103093
1360	Dpe21:63964871	0.00218341	0.172589	0.413265	0.185355	0.371522	0.394393	0.289604	0.269278	0.39441	0.438306	0.535065	0	0	0	0	0.00278552	0	0	0	0	0	0	0	0	0
1361	Dpe30:44559902	0	0.185714	0.432258	0.263027	0.35814	0.338776	0.328185	0.352459	0.311864	0.333333	0.372671	0	0	0	0.00200401	0	0	0	0.00497512	0	0	0	0	0	0
1362	Dpe35:57203630	0.170635	0.167464	0.324121	0.327354	0.263566	0.388102	0.357388	0.369231	0.256545	0.274788	0.4775	0.0205128	0.00564972	0.0124611	0.014742	0.0322581	0.020202	0.0147059	0.0262751	0.00649351	0.0140449	0.0169133	0.00562852	0.0229008	0.0287356
1363	Dpe42:43881464	0	0.0769231	0.368421	0.183099	0.290323	0.238095	0.433333	0.431373	0.166667	0.357143	0.666667	0	0	0	0	0.00294118	0	0	0	0	0	0	0	0.0142857	0
1364	Dpe14:88469107	0.193548	0.0769231	0.151515	0.4375	0.368421	0.387097	0.378788	0.576271	0.142857	0.234043	0.368421	0	0	0.0196078	0	0.0222222	0	0	0.00558659	0	0.00636943	0	0	0.0070922	0.03125
1365	Dpe05:62875223	0.0209424	0.0784314	0.234286	0.170854	0.233083	0.260563	0.314917	0.321053	0.373684	0.418994	0.653846	0	0	0	0.00380228	0.00236967	0	0	0	0.00714286	0	0.00729927	0	0.00564972	0.021978
1366	Dpe13:47371127	0.025641	0.0151515	0.333333	0.294118	0.25	0.5	0.409091	0.368421	0.333333	0.25	0.285714	0	0	0	0	0	0	0	0	0	0	0	0	0	0
1367	Dpe27:4262710	0.113208	0.0987654	0.138365	0.365482	0.216216	0.278409	0.316547	0.346405	0.282609	0.22619	0.714894	0.0075188	0.00145985	0	0.00352113	0.00645161	0.00854701	0	0.00406504	0.0021978	0	0.00920245	0.00598802	0.0129199	0.0136054
1368	Dpe18:32702070	0.0651629	0.0617284	0.19086	0.1975	0.247475	0.299694	0.299003	0.327402	0.431507	0.337868	0.572534	0	0.00212766	0.00324149	0.00184162	0	0	0	0	0	0.00229358	0.00308642	0.00257069	0.00672646	0.0103806
1369	Dpe16:24468837	0.0247813	0.215223	0.309463	0.201005	0.251404	0.326504	0.27474	0.261842	0.476882	0.449809	0.501946	0.00409836	0.00787402	0	0.00277008	0	0	0	0	0	0	0.00276243	0.00831601	0	0.00952381
1370	Dpe31:4448463	0.075	0.0365854	0.226415	0.59375	0.395833	0.184211	0.452055	0.371795	0.0740741	0.323944	0.487179	0	0	0	0	0	0	0	0	0	0.0625	0.00502513	0	0	0
1371	Dpe05:98987756	0	0.046875	0.366279	0.327273	0.377778	0.338028	0.301587	0.307292	0.246377	0.408537	0.414894	0.00657895	0.0120482	0.00337838	0	0.03125	0	0	0.0136986	0.00847458	0.00645161	0.00549451	0	0.00740741	0
1372	Dpe35:70139012	0.189873	0.238095	0.275	0.434783	0.345679	0.333333	0.478261	0.393443	0.0731707	0.230769	0.333333	0.119048	0.0505051	0.075	0.028169	0.150418	0.12987	0.25641	0.118519	0.0529412	0.0506329	0.162162	0.109091	0.107595	0.0714286
1373	Dpe17:100877168	0.30137	0.102041	0.309278	0.258929	0.382022	0.3	0.401869	0.346939	0.358974	0.367816	0.328767	0.0294118	0.00557103	0	0.010929	0.0675676	0.0361446	0	0	0.00639659	0	0.0151515	0.012987	0.0152672	0.05
1374	Dpe37:17898426	0.0504202	0.0401003	0.391667	0.186047	0.35443	0.406114	0.303665	0.221053	0.447699	0.401685	0.583026	0.00877193	0	0	0	0.00325027	0.0118343	0.00148148	0	0	0.00900901	0	0	0	0
1375	Dpe16:24444656	0.0157959	0.193772	0.273224	0.145416	0.268176	0.303359	0.294505	0.310227	0.440461	0.46468	0.583933	0.00796813	0.00355872	0	0.00254453	0	0	0	0	0	0	0	0.0133588	0.0030303	0.0034965
1376	Dpe29:8143911	0.0155039	0.00551268	0.220137	0.149635	0.307263	0.309558	0.372937	0.354962	0.337454	0.361872	0.456751	0.00105263	0.00373134	0	0.00119048	0	0.00731452	0.00106952	0.0125654	0.0034642	0.00402414	0.00105708	0.00120482	0	0.00250941
1377	Dpe13:91765127	0.122222	0.36	0.319149	0.188153	0.279661	0.279279	0.316456	0.296512	0.534884	0.487805	0.735632	0.0526316	0	0.0103093	0.0196078	0	0	0.166667	0	0.0294118	0.0379747	0.0447761	0.0307692	0.00819672	0.0869565
1378	Dpe20:21854131	0.0458716	0.0967742	0.358586	0.247423	0.410596	0.384615	0.342105	0.35	0.3375	0.376712	0.296875	0.101695	0.0333333	0.05	0.0285714	0.184	0.0833333	0	0.076087	0.016129	0.0895522	0.112782	0.0608696	0.0680628	0.0273973
1379	Dpe32:13970471	0	0.225352	0.284672	0.285347	0.303763	0.344227	0.267139	0.294785	0.420779	0.428291	0.445455	0	0	0	0.0100503	0	0	0.00813008	0.0031746	0	0	0	0	0.00662252	0.00671141
1380	Dpe32:49284245	0.0278075	0.0833333	0.345815	0.308642	0.344749	0.29803	0.338298	0.330952	0.230986	0.374449	0.480826	0	0.00172712	0	0	0	0.00277008	0.00943396	0	0	0	0	0	0.0021322	0.00881057
1381	Dpe17:54764745	0.187166	0.0506329	0.22695	0.449153	0.326733	0.342593	0.467213	0.512821	0.212389	0.168421	0.294118	0.0452675	0.0217391	0.00233645	0.023622	0.00817439	0.0833333	0.0294118	0.0472727	0.00793651	0.015625	0.015015	0.0260417	0.017199	0.00740741
1382	Dpe37:51772517	0.13785	0.155556	0.2912	0.226263	0.254005	0.372727	0.305172	0.297386	0.450704	0.453083	0.6	0	0	0.00310559	0	0.00938967	0	0.0277778	0.00889454	0	0.00520833	0.0393258	0	0	0
1383	Dpe30:39620937	0.285714	0	0.352941	0.5625	0.347826	0.2	0.391304	0.681818	0.241379	0.285714	0.111111	0.0869565	0.04	0.0220588	0.0810811	0	0.04	0	0.0789474	0.0625	0.0645161	0.0666667	0.0985915	0.118812	0.323529
1384	Dpe06:88442399	0.00214823	0.202658	0.337091	0.178066	0.335025	0.305747	0.291139	0.282267	0.377129	0.460606	0.469841	0	0	0	0	0	0	0	0	0	0	0	0.0100756	0	0
1385	Dpe11:11575048	0.0597015	0.0517241	0.350515	0.246753	0.38	0.404494	0.384615	0.394619	0.0810811	0.369048	0.125	0.0166667	0.0212766	0	0	0.00436681	0	0	0	0	0	0	0	0	0.0392157
1386	Dpe04:40216956	0.0462963	0.117647	0.418182	0.191136	0.433333	0.553571	0.463768	0.289855	0.392857	0.625	0.423077	0	0	0	0.0454545	0.00198413	0	0	0	0	0	0.0344828	0	0.0350877	0
1387	Dpe06:130643402	0.00810373	0.15	0.327586	0.304833	0.375912	0.2287	0.355721	0.350877	0.299065	0.38191	0.355263	0	0.00649351	0	0	0	0	0	0	0	0	0	0	0.0173913	0
1388	Dpe41:9724165	0.294118	0.25	0.314286	0.307692	0.454545	0.382353	0.62069	0.422222	0.218182	0.340426	0.0789474	0.2	0.0681818	0.138996	0.046875	0.375	0.297297	0	0.0434783	0.084507	0.0350877	0.337165	0.100402	0.052356	0.0512821
1389	Dpe44:22153490	0.529412	0	0.185185	0.449367	0.195652	0.117647	0.25	0.240741	0.3	0.229508	0.111111	0.0333333	0.03125	0	0.0234375	0.075	0.0333333	0	0.0408163	0.0535714	0.0338983	0.0930233	0	0.0423729	0.130435
1390	Dpe02:25071256	0.338983	0.474747	0.305263	0.293333	0.352941	0.330435	0.344444	0.389831	0.34375	0.345588	0.28125	0.437037	0.342105	0.279661	0.203125	0.29572	0.322222	0.469388	0.225	0.348837	0.233533	0.298611	0.303371	0.241667	0.406504
1391	Dpe17:105336328	0.0872274	0.0604797	0.380311	0.213992	0.238144	0.35796	0.350515	0.358867	0.298755	0.343424	0.477674	0.00176678	0.00326087	0.00371747	0.00477707	0.00636943	0.0165975	0.00273224	0.0049505	0.0019802	0.00601504	0.0030896	0.00776053	0.012333	0.012513
1392	Dpe10:106975894	0.307018	0.245283	0.338235	0.483333	0.288889	0.349206	0.25	0.333333	0.260417	0.320755	0.409836	0.223214	0.132812	0.109244	0.223368	0.0887097	0.0882353	0.172414	0.26257	0.205405	0.176471	0.125	0.180147	0.193443	0.274725
1393	Dpe16:66561370	0	0.188034	0.263021	0.199313	0.325077	0.315315	0.432079	0.365613	0.308642	0.38874	0.410405	0	0	0	0	0	0	0	0	0	0	0	0.0126582	0.00358423	0
1394	Dpe09:13033476	0	0.226667	0.330798	0.233974	0.286408	0.393305	0.339056	0.251724	0.415205	0.395238	0.481707	0	0	0	0	0	0	0	0	0	0	0	0	0.0142857	0
1395	Dpe18:32928211	0.00512164	0.196364	0.35007	0.185936	0.352785	0.357252	0.270992	0.260924	0.34279	0.494784	0.541451	0	0	0	0	0	0	0	0	0	0	0	0.00209205	0.00546448	0
1396	Dpe32:18329822	0.136986	0.047619	0.346939	0.382114	0.333333	0.285714	0.45614	0.25641	0.209302	0.274194	0.631579	0	0	0	0	0	0	0	0	0	0	0	0	0	0.0333333
1397	Dpe09:46893314	0.0855746	0.0614035	0.318548	0.310627	0.379121	0.327957	0.394834	0.412245	0.206704	0.234375	0.384977	0	0.010989	0	0	0.00252525	0	0	0	0.011583	0.00636943	0	0.0150376	0.0141844	0.0243902
1398	Dpe27:48377466	0.167006	0.0414201	0.19469	0.23622	0.326087	0.206186	0.449102	0.360465	0.335878	0.39726	0.442478	0	0.03125	0	0	0	0.0246914	0.00729927	0.0194175	0	0	0.008	0.0108696	0.0106383	0
1399	Dpe05:39717147	0.411429	0.329412	0.324786	0.277778	0.339623	0.363636	0.356495	0.375367	0.320988	0.345622	0.302521	0.303867	0.203857	0.334146	0.272921	0.208145	0.361809	0.351852	0.269231	0.277372	0.265487	0.349537	0.368421	0.334702	0.225926
1400	Dpe35:57203084	0.159794	0.129534	0.275449	0.384615	0.273585	0.317881	0.396694	0.342857	0.214076	0.259516	0.549254	0.0289855	0.01	0.0115385	0.0126582	0.0336134	0.038961	0.0344828	0.026534	0.0145455	0.00784314	0.0161725	0.00498753	0.0291545	0.0258621
1401	Dpe13:91765330	0.025	0.25	0.280899	0.196721	0.295775	0.315789	0.325	0.426036	0.396825	0.37931	0.645161	0	0	0	0	0	0	0	0	0	0	0	0	0.010101	0
1402	Dpe38:27966010	0	0.0516605	0.180672	0.158621	0.101351	0.247148	0.111801	0.133333	0.428571	0.303226	0.589649	0.00980392	0	0	0.00520833	0.00641026	0	0.00609756	0.0174216	0	0.00819672	0.0206422	0	0.00595238	0.00657895
1403	Dpe20:65883851	0.00777202	0.113924	0.350694	0.266204	0.331897	0.302885	0.406154	0.351064	0.283186	0.35865	0.339286	0	0	0	0.0114068	0.0075188	0.0322581	0	0.0160428	0	0	0	0.0135747	0.00817439	0.025641
1404	Dpe28:35644800	0.0361446	0.148936	0.21875	0.173333	0.258621	0.339286	0.344444	0.315789	0.337662	0.456522	0.470588	0.0659341	0.05	0.116279	0.0434783	0.125	0.05	0.0444444	0.195266	0	0.0769231	0.186275	0.0943396	0.135135	0.0833333
1405	Dpe27:31515171	0.056	0.0555556	0.25	0.180723	0.368421	0.315789	0.246575	0.231707	0.43662	0.530303	0.513514	0	0	0	0	0	0	0	0	0	0.016129	0	0.0555556	0	0.0833333
1406	Dpe16:79545854	0	0.15625	0.342697	0.197861	0.288591	0.294479	0.173913	0.129771	0.529801	0.402174	0.581818	0.0166667	0	0	0	0	0	0	0	0	0.00847458	0.00552486	0	0.00680272	0.0163934
1407	Dpe18:59289784	0.0163934	0.0923077	0.333333	0.30814	0.319728	0.397849	0.351145	0.329609	0.263158	0.432836	0.04	0.016129	0	0	0.0277778	0	0	0	0.0322581	0	0	0	0.0357143	0.0134228	0.0344828
1408	Dpe13:86354191	0.366492	0.264368	0.343333	0.282828	0.305936	0.348214	0.345992	0.359307	0.37276	0.320158	0.290909	0.277228	0.287234	0.318099	0.295533	0.285714	0.329114	0.282609	0.365243	0.328125	0.275862	0.313364	0.324675	0.310345	0.261261
1409	Dpe42:19900740	0.0194175	0.162162	0.305263	0.240625	0.320285	0.341991	0.329032	0.311798	0.411043	0.440758	0.423529	0	0	0	0	0	0.0232558	0	0.0135135	0.00387597	0.0125	0.00689655	0	0.0242424	0.0283688
1410	Dpe08:62008046	0.030303	0.0965517	0.276569	0.138479	0.244286	0.305523	0.24478	0.243619	0.426009	0.420582	0.645198	0.00175439	0.00900901	0	0.00763359	0	0.010101	0	0.00232558	0	0.00212766	0	0.00677966	0.00890869	0.010352
1411	Dpe37:51772719	0.11054	0.109244	0.265734	0.291513	0.298182	0.32287	0.338129	0.362712	0.244318	0.411043	0.570312	0.0117647	0.00628931	0.0170132	0.00657895	0.00526316	0.0117647	0	0.021789	0.00485437	0.0263158	0.0361446	0.0182927	0.0482759	0
1412	Dpe26:73204007	0.00348432	0.09	0.246154	0.186528	0.225434	0.265896	0.271028	0.36019	0.481481	0.408163	0.478947	0	0	0	0	0	0	0	0	0	0.00518135	0.00763359	0.0083682	0	0.0114943
1413	Dpe06:9418620	0.0769231	0.0689655	0.38	0.35	0.454545	0.380952	0.226415	0.338983	0.318182	0.113208	0.475	0	0	0.0181818	0	0.00970874	0.0298507	0	0.0212766	0	0.0181818	0	0	0.00892857	0.028169
1414	Dpe11:62845605	0	0.127065	0.208392	0.167062	0.261236	0.386152	0.411616	0.345771	0.374512	0.314103	0.490798	0	0	0	0.012766	0	0.00772201	0.00127551	0	0	0.0212766	0.00225225	0.0127932	0.0283688	0.00578035
1415	Dpe38:47507451	0.585271	0.185185	0.155556	0.106195	0.182927	0.181818	0.375	0.421875	0.277778	0.35	0.622093	0	0.0377358	0	0.0232558	0.0210526	0	0	0.0273973	0	0	0	0.0104167	0.0983607	0.0857143
1416	Dpe46:17968536	0.03989	0.0296496	0.272727	0.336152	0.36194	0.329749	0.414634	0.424171	0.216783	0.267797	0.272277	0.00813008	0	0	0.00271003	0.00146843	0.00271739	0	0.00480769	0.00408163	0.00608519	0	0	0.00950872	0.0384615
1417	Dpe15:121298542	0.0333333	0.0465116	0.27027	0.301887	0.428571	0.229167	0.402985	0.477612	0.175	0.25	0.157895	0	0	0	0.0285714	0	0	0	0	0.0227273	0	0.0243902	0.04	0.0588235	0.047619
1418	Dpe16:12987754	0.0648918	0.0149254	0.164557	0.306452	0.396552	0.220339	0.4	0.575	0.212121	0.22619	0.481481	0.00888889	0	0.00215054	0.011583	0	0	0	0.00865801	0	0.00215983	0	0.00319489	0.00248139	0
1419	Dpe31:41907409	0.333333	0.0869565	0.267857	0.369565	0.377358	0.357143	0.510638	0.462687	0.134615	0.180556	0.34375	0.047619	0	0.0115607	0.0196078	0.102564	0	0	0.080292	0.0298507	0.0204082	0.0175439	0.0350877	0.0545455	0.0243902
1420	Dpe29:13700663	0.015444	0.2	0.269784	0.166667	0.265372	0.294944	0.313636	0.298103	0.388278	0.405751	0.560606	0	0	0	0	0	0	0	0	0	0.00869565	0.00934579	0.00826446	0.0272727	0
1421	Dpe41:28754876	0	0.00149254	0.27027	0.272727	0.321429	0.410714	0.151163	0.309278	0.263158	0.457143	0.55102	0	0	0	0	0	0	0.00295858	0	0	0	0	0	0	0
1422	Dpe07:87160632	0.0833333	0.365854	0.313433	0.294118	0.4	0.337349	0.349515	0.381356	0.215686	0.202899	0.555556	0.157895	0.106383	0.125	0.0307692	0.430657	0.228571	0.117647	0.303571	0.128205	0.0985915	0.232877	0.142857	0.175258	0.194444
1423	Dpe11:5461905	0.00547945	0.0988024	0.338046	0.285357	0.406977	0.344214	0.300505	0.282192	0.272446	0.385335	0.30814	0	0	0	0.0013369	0	0.00309598	0	0.00181488	0.00414938	0.00168919	0.0017762	0.00286533	0.00293686	0.00294985
1424	Dpe23:51600559	0.0414938	0.248276	0.130511	0.0757062	0.114035	0.187888	0.200929	0.198622	0.589683	0.518214	0.753333	0	0	0	0	0	0	0	0	0	0.015748	0	0.0219512	0.0136364	0
1425	Dpe08:82881352	0.0814664	0.0621118	0.208955	0.231884	0.270588	0.323308	0.304348	0.25	0.338983	0.297561	0.647668	0.0192308	0.00699301	0	0.00588235	0.00380228	0	0.027027	0.0184332	0.00909091	0	0.0116279	0.010989	0.00595238	0.046875
1426	Dpe29:56714166	0.0600775	0.0801354	0.270769	0.36373	0.394819	0.267074	0.427984	0.411088	0.146067	0.302658	0.364909	0.00715746	0.00308008	0	0.00204918	0.0186104	0.0121704	0.0070922	0.0121951	0	0.00204499	0.0110664	0.00930714	0.00726895	0.011259
1427	Dpe45:39320529	0.0215054	0.109375	0.305882	0.228346	0.295455	0.330275	0.530612	0.34058	0.271605	0.284314	0.214286	0	0	0	0	0	0	0	0	0	0	0	0	0	0
1428	Dpe16:23973672	0.0121951	0.08	0.347222	0.155738	0.302326	0.288462	0.366337	0.364407	0.166667	0.385417	0.508287	0	0	0.00107296	0	0.00302115	0	0	0	0	0	0	0.00265252	0	0.016129
1429	Dpe10:82060960	0.338983	0.407407	0.301887	0.265169	0.355172	0.336283	0.286184	0.347403	0.420635	0.344512	0.319588	0.428571	0.325	0.5	0.396226	0.333333	0.418182	0.52	0.35443	0.336134	0.393162	0.620787	0.45749	0.321429	0.320388
1430	Dpe08:61958413	0.080292	0.153846	0.347458	0.187817	0.26087	0.38835	0.374384	0.333333	0.117647	0.5	0.5625	0	0	0	0.00961538	0	0.0571429	0	0.0151515	0.0136986	0.0344828	0	0	0	0
1431	Dpe30:46003415	0.0909091	0	0.241379	0.375	0.37037	0.27907	0.363636	0.272727	0.166667	0.363636	0.448276	0	0	0	0	0	0	0	0	0	0	0	0.0232558	0	0.130435
1432	Dpe17:100628141	0	0	0.324324	0.22	0.469388	0.172414	0.467742	0.230769	0.2	0.428571	0.636364	0	0	0	0	0.00662252	0	0	0.0222222	0	0	0	0.0192308	0	0
1433	Dpe02:102784752	0.166667	0.115385	0.103448	0.40678	0.323529	0.45	0.309524	0.32	0.428571	0.105263	0.545455	0.133333	0	0	0.0757576	0.016	0	0	0.0454545	0	0.0384615	0.025641	0	0.078125	0.0526316
1434	Dpe40:39059813	0.314286	0.362637	0.335821	0.262799	0.277592	0.349091	0.338462	0.333333	0.353261	0.413625	0.247126	0.518519	0.428571	0.491582	0.449102	0.322581	0.427419	0.584416	0.563492	0.264228	0.435407	0.727592	0.405405	0.491892	0.4
1435	Dpe02:141876331	0.0705882	0	0.147541	0.361111	0.26087	0.288889	0.145833	0.241935	0.318182	0.271605	0.619469	0	0	0	0	0.0204082	0	0	0	0	0	0.00451128	0	0	0.047619
1436	Dpe28:41679770	0	0.193548	0.366337	0.435897	0.396552	0.369942	0.455224	0.507576	0.227545	0.381605	0.270833	0	0	0	0	0.0120482	0	0	0	0	0	0	0	0	0.0625
1437	Dpe27:33110981	0.0666667	0.12381	0.285106	0.281106	0.377119	0.3	0.393836	0.376093	0.122807	0.364865	0.34375	0.0222222	0	0	0.0120968	0.00746269	0.0238095	0	0.0121951	0.00621118	0	0.00606061	0.0149254	0.025	0.0277778
1438	Dpe32:7523495	0.630435	0.113772	0.31383	0.433642	0.391544	0.271368	0.38961	0.38706	0.169625	0.248307	0.255435	0.0886076	0.12	0.0164319	0.0616438	0.171548	0.0609756	0.0909091	0.18125	0.0807453	0.0601504	0.137931	0.0254237	0.09375	0.173913
1439	Dpe14:88469104	0.151515	0.0551724	0.151515	0.447761	0.358974	0.363636	0.375	0.517241	0.142857	0.204082	0.333333	0	0	0.0185185	0	0	0	0.00943396	0	0	0.00636943	0	0	0.00649351	0
1440	Dpe20:26346948	0.182609	0.0240964	0.216216	0.314465	0.207547	0.188571	0.331606	0.368889	0.388889	0.315789	0.511111	0	0.00584795	0	0.00621118	0	0.00884956	0	0.00398406	0.00869565	0.00724638	0.0105263	0.00609756	0.0143885	0.0280374
1441	Dpe36:49421548	0.0262794	0.049505	0.282723	0.264892	0.359435	0.24183	0.358816	0.343124	0.270781	0.356307	0.449294	0.00395778	0	0	0.00247525	0.00405405	0.00569476	0.00140449	0.00628931	0.00114416	0.00387597	0.001287	0.00520833	0.010568	0.0124294
1442	Dpe36:49384453	0.020979	0.0666667	0.109827	0.071066	0.114094	0.158491	0.157576	0.183099	0.383817	0.320872	0.705882	0	0.00444444	0	0	0	0.00287356	0	0.015625	0	0	0	0.0126582	0.0291262	0.0274914
1443	Dpe32:22941189	0.0192308	0.227273	0.383562	0.204724	0.293333	0.307692	0.466667	0.37931	0.30303	0.259259	0.380952	0	0	0	0	0	0	0	0	0	0	0	0	0.0102041	0
1444	Dpe04:147061621	0.00521376	0.0612245	0.302721	0.237237	0.363171	0.245536	0.433962	0.465969	0.130435	0.247059	0.106195	0	0	0	0	0	0.00606061	0	0	0	0	0	0	0	0.0111732
1445	Dpe21:66938619	0.078125	0.0694444	0.245714	0.286325	0.346457	0.211268	0.45098	0.54321	0.0641026	0.267857	0.424242	0.016129	0.03125	0	0.0131579	0.00580552	0.0645161	0.025641	0.017341	0.0127389	0.0234742	0.0137931	0.037037	0.0167598	0.012987
1446	Dpe13:91754671	0.0327869	0.1875	0.315789	0.201794	0.404255	0.305882	0.388889	0.380165	0.46875	0.310345	0.490196	0	0	0	0	0	0	0	0	0	0	0	0.0277778	0.0142857	0
1447	Dpe09:19054303	0.0630252	0.144928	0.345588	0.251656	0.306931	0.323308	0.356061	0.361842	0.297297	0.275	0.453125	0	0.00268097	0.00526316	0.00692042	0.00740741	0	0	0.00490196	0.0114286	0	0.00552486	0	0.00609756	0.0136054
1448	Dpe29:7360064	0.0696203	0	0.229885	0.165049	0.363636	0.377778	0.418919	0.506667	0.176471	0.305556	0.5	0	0	0	0.00588235	0	0	0	0	0	0.01	0	0	0.0070922	0.034188
1449	Dpe40:12176225	0.05	0.170213	0.395522	0.207547	0.363636	0.260417	0.35102	0.312236	0.357143	0.444444	0.409091	0	0	0	0	0	0.0454545	0	0.0416667	0	0	0	0	0.010929	0
1450	Dpe11:41304923	0.187225	0.141369	0.299355	0.375706	0.332879	0.320955	0.329218	0.315789	0.28401	0.34881	0.314634	0.0828947	0.0459492	0.0558195	0.036452	0.0390428	0.0593434	0.0445469	0.0992823	0.0337349	0.0417661	0.0706941	0.0503778	0.0611247	0.0967742
1451	Dpe40:14964146	0.0780488	0.170306	0.28852	0.390196	0.381955	0.309375	0.437095	0.407947	0.112228	0.342742	0.0959302	0.0348837	0.0833333	0	0	0.056962	0.0273973	0.0322581	0.0408451	0.0238095	0.00333333	0.0300261	0.0159574	0.0121951	0
1452	Dpe32:71399014	0.0152284	0.144295	0.239583	0.166951	0.261426	0.335474	0.195294	0.176166	0.415423	0.412414	0.560423	0.00925926	0	0	0.00167785	0.0021692	0.0101523	0.0111732	0.00283286	0.00550964	0.00399202	0.00253807	0.00550964	0.00417246	0.00404858
1453	Dpe09:46249413	0.15	0.183333	0.261438	0.179487	0.324324	0.344538	0.386207	0.257812	0.311688	0.276923	0.486322	0.144531	0.181818	0.177083	0.0491803	0.31221	0.177778	0.148148	0.15625	0.105263	0.106529	0.265306	0.134831	0.100536	0.150943
1454	Dpe17:72359339	0.02	0.174312	0.364111	0.206093	0.37224	0.31377	0.235602	0.235751	0.331492	0.401487	0.413735	0	0	0	0	0	0	0	0	0	0	0	0	0.00970874	0
1455	Dpe40:11430341	0.0379747	0.0384615	0.2	0.151436	0.328767	0.275	0.525547	0.514403	0.0985915	0.146667	0.533333	0.0275229	0	0.0166667	0.00552486	0.0212766	0.0113636	0	0.0117647	0.0134228	0.0113636	0.031746	0.00687285	0.0111524	0.0379747
1456	Dpe42:10459735	0.0153374	0.0833333	0.334333	0.26935	0.348805	0.308725	0.365887	0.39021	0.144509	0.322165	0.178947	0	0.00537634	0.0131579	0.00287356	0.00633914	0.00840336	0.0333333	0.0195312	0.0097561	0.0187793	0.00840336	0.00393701	0.00944882	0.0154639
1457	Dpe12:44872156	0	0.280576	0.314433	0.226531	0.314754	0.328358	0.308861	0.337786	0.404878	0.399209	0.513514	0	0	0.00719424	0	0	0.030303	0	0.027027	0	0	0	0	0.00757576	0
1458	Dpe39:24382475	0	0.0333333	0.346154	0.183908	0.454545	0.433333	0.30303	0.317073	0.5	0.285714	0.5	0.0454545	0	0	0	0.0909091	0	0	0	0.0714286	0	0	0	0	0
1459	Dpe09:19054271	0.0410959	0.166667	0.392	0.274648	0.363636	0.258929	0.386555	0.413043	0.223684	0.25	0.265625	0	0	0	0	0.0165289	0	0	0	0	0	0	0	0	0.00787402
1460	Dpe46:17968527	0.179973	0.0325203	0.278689	0.37551	0.291667	0.320423	0.392857	0.330275	0.222997	0.317308	0.317972	0.00793651	0.0149031	0	0.0119205	0.0101892	0.0371353	0.00705882	0.0320513	0.0101833	0.0160966	0.00718391	0.0132743	0.015083	0.0648649
1461	Dpe36:2787933	0.13	0.295455	0.377358	0.148867	0.209302	0.336364	0.286957	0.294118	0.48913	0.406504	0.606061	0.0833333	0.0677966	0.0163934	0.021978	0.0588235	0.0454545	0	0.0441176	0.0576923	0.018018	0.0298507	0.0285714	0.0144928	0.0677966
1462	Dpe20:7263331	0.0727273	0.0673077	0.240964	0.22314	0.166667	0.240964	0.297297	0.352941	0.418605	0.243902	0.601449	0	0	0	0	0.0337838	0.0657895	0	0.0141844	0	0	0.00540541	0	0.00641026	0
1463	Dpe14:86096981	0.284461	0.251202	0.323495	0.297561	0.344203	0.366906	0.278928	0.239571	0.345029	0.342717	0.357228	0.158257	0.144354	0.124464	0.163031	0.264501	0.306742	0.130334	0.209641	0.230769	0.180887	0.159221	0.158314	0.250575	0.293779
1464	Dpe39:44972634	0.0106101	0.131148	0.174194	0.106383	0.140741	0.219512	0.0901639	0.161905	0.484962	0.502075	0.633333	0	0	0	0.00173913	0	0.00176678	0	0.00196464	0	0.0038835	0	0.0528109	0.00594059	0.0027933
1465	Dpe31:13122219	0.176471	0.0681818	0.435185	0.242063	0.313253	0.375	0.291045	0.29932	0.322581	0.426966	0.34375	0	0	0	0.0212766	0	0	0	0.0131579	0	0	0.00943396	0	0.00694444	0.0192308
1466	Dpe36:49427144	0.0352564	0.0503282	0.308511	0.314472	0.32839	0.248963	0.294438	0.306297	0.277538	0.313384	0.498943	0.00528541	0.0043573	0.00236407	0.00319829	0.00215517	0.00736842	0.00346821	0.0021097	0.00209644	0.00532481	0.00213675	0.00740741	0.0106724	0.0201913
1467	Dpe20:24175981	0	0.1	0.328904	0.256944	0.323887	0.372807	0.339901	0.333333	0.245283	0.349544	0.347059	0	0	0	0	0	0.00396825	0	0	0	0	0	0	0	0.00881057
1468	Dpe10:45527603	0.0325581	0.076412	0.302521	0.272431	0.375527	0.316708	0.421233	0.406305	0.159091	0.302381	0.211382	0.003663	0	0	0.00344234	0.00402414	0.0200669	0	0.00674536	0.00193798	0.00408998	0.0078125	0.0159151	0.00630915	0.008
1469	Dpe31:4448464	0.0789474	0.0375	0.240741	0.575758	0.355556	0.179487	0.444444	0.337662	0.0754717	0.315068	0.4	0	0	0	0.0277778	0	0.00990099	0	0	0	0.0555556	0	0	0	0
1470	Dpe10:33734615	0.169271	0.0465116	0.180723	0.340909	0.210526	0.183099	0.169492	0.2	0.363636	0.380952	0.596639	0.00990099	0.0106383	0.0416667	0.011976	0.0147059	0	0	0.0235849	0.027027	0.00578035	0	0.0110294	0.0119522	0.0309278
1471	Dpe13:32818332	0.038835	0.0727273	0.241611	0.32906	0.317073	0.239316	0.427083	0.379845	0.15625	0.274336	0.231884	0.0169492	0	0	0.0121951	0	0.0727273	0	0.028169	0.0186916	0.0240964	0.0172414	0.0196078	0.0103093	0.0120482
1472	Dpe44:10062315	0.123123	0.0833333	0.162162	0.314815	0.333333	0.407407	0.393939	0.28	0.291667	0.375	0.428571	0	0	0.0769231	0	0.0322581	0	0	0.0188679	0.0178571	0	0.0212766	0.0217391	0.0186916	0.0625
1473	Dpe36:34738596	0	0.0731707	0.241935	0.338235	0.377778	0.261905	0.388889	0.393939	0.212121	0.348837	0.25	0	0	0	0	0	0	0	0.0123457	0	0	0.0246914	0	0	0
1474	Dpe30:46004417	0.214286	0.125	0.318182	0.255814	0.529412	0.354839	0.333333	0.317073	0.185185	0.371429	0.304348	0	0	0	0	0	0.0222222	0	0	0	0.0416667	0.03125	0	0	0.241379
1475	Dpe41:10684520	0.0377358	0.0555556	0.34	0.222222	0.444444	0.306122	0.204545	0.196078	0.259259	0.44	0.583333	0.0555556	0	0	0	0	0.0294118	0	0.04	0	0	0	0.04	0	0
1476	Dpe42:6527314	0.164706	0.131579	0.248227	0.436364	0.313043	0.227545	0.371429	0.277372	0.218182	0.333333	0.519608	0.0322581	0.0328947	0	0.027027	0.03125	0.0375	0	0.0273973	0	0.0107527	0.060241	0	0.0206186	0.0408163
1477	Dpe16:20115339	0.00900901	0.104575	0.240106	0.353873	0.381381	0.310345	0.408228	0.38209	0.204969	0.306373	0.241935	0.0248963	0.00952381	0	0.00475059	0.0191571	0.0150862	0.0147059	0.0255864	0.00660066	0.0075188	0.0075188	0	0.0123457	0.0515971
1478	Dpe15:32848865	0.0350877	0.0232558	0.474359	0.197026	0.429907	0.438596	0.506329	0.404412	0.0857143	0.415584	0.111111	0.0416667	0	0	0	0	0	0	0	0	0	0	0	0	0
1479	Dpe45:39261310	0.1875	0.195652	0.157895	0.281553	0.373333	0.28169	0.371901	0.371134	0.304878	0.3125	0.378049	0	0	0.025	0	0.0120482	0	0	0.0185185	0	0.0172414	0.0243902	0	0.0208333	0.03125
1480	Dpe07:82736839	0.281818	0.108844	0.255	0.337979	0.290196	0.298969	0.358824	0.395257	0.172414	0.256809	0.368932	0.045977	0.0509554	0	0.0287081	0.032491	0.0824742	0.0833333	0.0402685	0	0.0137931	0.0327103	0.0186335	0.0350877	0.0803571
1481	Dpe32:48318708	0.107383	0.171103	0.230263	0.321157	0.280612	0.293286	0.406302	0.375587	0.218978	0.267956	0.406863	0.0618557	0.0867347	0.319672	0.0970655	0.211149	0.236025	0.09375	0.0966921	0.110429	0.122066	0.123324	0.10989	0.107383	0.211268
1482	Dpe32:63072458	0.335227	0.0769231	0.216495	0.323171	0.32	0.319149	0.323529	0.282443	0.329897	0.335938	0.426966	0.0740741	0.0350877	0.025	0.0272727	0.0102041	0.0495868	0.0163934	0.0869565	0.0224719	0.0533333	0.0487805	0.0350877	0.0340136	0.0810811
1483	Dpe27:31515174	0.0232558	0.0571429	0.242105	0.139535	0.322034	0.243902	0.298701	0.177215	0.426667	0.454545	0.6	0	0	0	0	0	0	0	0	0	0	0	0.0526316	0	0
1484	Dpe25:36308883	0.213793	0.1	0.162162	0.320755	0.302632	0.313433	0.314815	0.412698	0.27619	0.296296	0.396226	0.0666667	0.0958904	0.0547945	0.0421053	0	0.0571429	0.0263158	0.0728477	0.0314961	0.0645161	0.0571429	0.0414201	0.0844156	0.13913
1485	Dpe01:31679651	0.22807	0.0695652	0.285057	0.425887	0.356984	0.348519	0.358025	0.381862	0.17952	0.308208	0.323077	0	0	0	0.00163666	0.00414508	0.0159744	0	0.0157791	0.00917431	0.0107527	0.00956938	0.015873	0.00700935	0.00761421
1486	Dpe29:13195214	0.0206398	0.0143885	0.390836	0.385057	0.333333	0.244582	0.378289	0.359375	0.19697	0.288835	0.230047	0	0.0163934	0	0	0.00409277	0	0.0010989	0.00465116	0	0.00653595	0	0.0015083	0	0
1487	Dpe09:50443299	0.144033	0.4	0.361345	0.212766	0.28125	0.256881	0.372727	0.383621	0.262712	0.343558	0.388235	0.179487	0.13253	0.0585366	0.150685	0.223496	0.208696	0.363636	0.228346	0.18125	0.0681818	0.239382	0.10625	0.181818	0.23622
1488	Dpe32:62629511	0.0123967	0.0582524	0.277419	0.175	0.282258	0.291209	0.284	0.267857	0.33125	0.4375	0.44375	0	0	0	0	0	0	0	0	0	0	0.00318471	0.0204082	0.00840336	0
1489	Dpe10:42904621	0.0241935	0.0970874	0.357488	0.296758	0.359813	0.405714	0.372159	0.354515	0.091954	0.16875	0.177215	0	0	0	0	0.00245399	0	0	0.00938967	0.00537634	0.0103627	0.0175439	0	0.00617284	0.0243902
1490	Dpe30:19716855	0.027027	0.047619	0.404762	0.230769	0.324324	0.2	0.409091	0.340909	0.234043	0.4	0.386364	0	0.03125	0	0	0	0	0	0	0	0	0	0	0	0.0181818
1491	Dpe06:120837500	0.0243902	0	0.302326	0.270833	0.340426	0.26087	0.333333	0.326087	0.277778	0.424242	0.357143	0	0	0	0	0	0	0	0.016129	0	0	0	0	0	0
1492	Dpe40:38956995	0.0782123	0.106667	0.253906	0.206434	0.285714	0.321285	0.391304	0.417241	0.307692	0.308219	0.401786	0	0	0	0	0.027027	0	0	0	0	0	0	0.008	0.0124224	0.0106383
1493	Dpe03:120496129	0.0372093	0.156863	0.138728	0.121547	0.147059	0.254658	0.189655	0.194093	0.564767	0.385366	0.723214	0	0	0	0	0	0	0	0	0	0	0	0	0.0144928	0
1494	Dpe01:31680556	0.262697	0.0560976	0.27619	0.440154	0.341463	0.321888	0.40153	0.380457	0.189696	0.291892	0.29661	0.00492611	0.0074813	0.00191571	0.00690608	0.00108696	0.011236	0.00332226	0.0192024	0.00993377	0.00521739	0.00110988	0.00666667	0.00576923	0.0282609
1495	Dpe10:82062849	0.123867	0.25	0.374346	0.292985	0.32027	0.385714	0.284974	0.345269	0.251323	0.268493	0.322845	0.0204918	0.0243902	0	0.0143198	0.047619	0.0205479	0	0.0192555	0.00546448	0.0317125	0.0188679	0.0470348	0.0607735	0.0445545
1496	Dpe03:54475560	0	0	0.369231	0.267176	0.315789	0.279412	0.388235	0.336449	0.24	0.197531	0.789474	0	0	0	0	0	0	0	0	0	0	0	0	0.0105263	0
1497	Dpe14:89929787	0.140909	0.0909091	0.272358	0.29682	0.336449	0.281609	0.334928	0.370732	0.255814	0.290909	0.537634	0.0650407	0.0275862	0.0837989	0.0333333	0.131507	0.108696	0.112903	0.0925926	0.0730594	0.09	0.157447	0.0762712	0.0433526	0.125683
1498	Dpe23:76111847	0	0.319231	0.302808	0.12056	0.259084	0.323671	0.197574	0.18	0.44517	0.454054	0.468245	0	0	0	0	0	0	0	0	0	0	0	0.0014771	0	0
1499	Dpe21:66779177	0	0.120879	0.206349	0.0789474	0.116667	0.287671	0.0754717	0.153846	0.372434	0.444444	0.34188	0	0	0	0.0408163	0	0	0.047619	0	0	0	0	0	0	0.0769231
1500	Dpe16:24385988	0.0232558	0.216867	0.319444	0.212185	0.336207	0.305476	0.299595	0.337793	0.348485	0.372032	0.380952	0	0.0107527	0	0.0078125	0	0.0128205	0	0	0	0	0	0	0	0.0119048
1501	Dpe10:42981919	0.0703364	0.0490798	0.317269	0.276688	0.413534	0.330144	0.360494	0.360382	0.123288	0.221675	0.313725	0.0213904	0.00515464	0.00598802	0.0107914	0.0186199	0.0143885	0.0333333	0.00986842	0.00404858	0.00749064	0.00906344	0	0.00266667	0.0211268
1502	Dpe35:59013837	0.0147059	0.194444	0.2	0.203593	0.467742	0.410714	0.40367	0.407407	0.12	0.216216	0.25	0	0	0	0	0.0102564	0	0	0	0	0	0.0263158	0	0.00735294	0
1503	Dpe28:22241145	0	0.296296	0.287879	0.219512	0.225352	0.257426	0.409396	0.433071	0.227273	0.392593	0.025	0.0271318	0	0.0111111	0.0833333	0.012605	0.0186916	0.0769231	0.0291667	0	0.010989	0.00225734	0.0481928	0.0232558	0.0188679
1504	Dpe08:54610919	0.0646388	0.137255	0.418367	0.319209	0.479564	0.380952	0.197227	0.205414	0.286408	0.450794	0.323529	0.0209424	0.0425532	0.0042735	0.0140187	0.0124481	0.00729927	0	0.0140351	0.008	0.00421941	0.003125	0	0.0336134	0.0418848
1505	Dpe02:38169208	0.00764526	0.110687	0.283677	0.197587	0.331551	0.307301	0.330049	0.320261	0.268893	0.388626	0.417785	0	0	0	0.00442478	0	0	0	0.0030722	0	0.00220264	0	0.00330033	0	0.00726392
1506	Dpe18:29511458	0.0113636	0.0540541	0.258621	0.216667	0.466667	0.223077	0.402174	0.285714	0.254386	0.287356	0.489655	0	0	0.111111	0.0172414	0	0	0.0263158	0.0125313	0.00490196	0.0102564	0.0259067	0	0.0227273	0
1507	Dpe02:141876328	0.0125	0	0.186441	0.216216	0.222222	0.244444	0.102041	0.181818	0.318182	0.228916	0.704348	0	0	0	0	0	0	0	0	0	0	0	0	0	0
1508	Dpe03:143260974	0.0413793	0.0560748	0.235714	0.191083	0.413793	0.320388	0.341709	0.298969	0.26087	0.436242	0.356436	0	0	0.00763359	0.0106383	0.00249377	0.012987	0	0.0151515	0.0133333	0.0162602	0	0	0.0111732	0.0365854
1509	Dpe39:44974359	0.0433333	0.140156	0.125866	0.0413408	0.103487	0.280138	0.0843507	0.0793826	0.708089	0.595349	0.835738	0.00560224	0.00917431	0	0	0.00273224	0.00248139	0.00115207	0	0	0	0	0.0638978	0.00982318	0
1510	Dpe01:69637644	0.169811	0.107143	0.231884	0.328125	0.354331	0.218045	0.371901	0.281481	0.237705	0.369748	0.508333	0.010989	0	0.0126582	0.00727273	0.00512821	0	0.0277778	0.0236686	0.0166205	0.00645161	0	0.00230415	0.0139373	0.0425532
1511	Dpe40:13460048	0.0753425	0.0176211	0.399123	0.389972	0.288462	0.275132	0.342007	0.3	0.265	0.213992	0.295699	0	0	0	0.013468	0	0	0	0.00873362	0.00552486	0.0234375	0.00552486	0.00460829	0.0201613	0.10241
1512	Dpe13:20249805	0	0.109091	0.288703	0.186885	0.316017	0.273764	0.372208	0.326531	0.292605	0.308824	0.437722	0	0	0	0	0	0	0	0	0.00581395	0	0	0	0	0
1513	Dpe10:107304986	0.0817536	0.0434783	0.355556	0.172269	0.277778	0.361111	0.5	0.387755	0.35	0.581395	0.7	0.00793651	0	0	0.0148148	0	0	0	0	0	0	0	0.00456621	0.0033557	0.0714286
1514	Dpe17:98814568	0.0047619	0.0320513	0.310757	0.193846	0.270588	0.287671	0.34992	0.387043	0.171779	0.361233	0.3	0.008	0.00689655	0	0	0	0.0152284	0.00675676	0.00123916	0.00507614	0.0031348	0.00357995	0	0	0.0472103
1515	Dpe25:35639706	0.125	0.209302	0.243243	0.157692	0.302632	0.253846	0.329268	0.357513	0.342105	0.472973	0.507937	0	0	0	0	0	0	0	0.0141844	0	0	0	0	0	0.0277778
1516	Dpe05:108635990	0.101075	0.0840065	0.298003	0.353474	0.42527	0.267459	0.422535	0.453997	0.116139	0.270833	0.219259	0.00294985	0	0	0	0.00417827	0.0123648	0.0020202	0	0.00138889	0.00138889	0.0027894	0	0.00832178	0.023088
1517	Dpe31:41883443	0.140845	0.181818	0.229885	0.394231	0.342105	0.290323	0.270588	0.353535	0.318841	0.264463	0.366197	0	0.0123457	0	0.00724638	0	0	0	0	0	0.021978	0.0196078	0	0	0.0454545
1518	Dpe37:16236226	0	0	0.345455	0.238095	0.306122	0.491228	0.104167	0.282609	0.36	0.264706	0.459459	0	0	0	0.0133333	0	0	0	0	0	0	0	0	0	0
1519	Dpe31:77433590	0.0211946	0.0970149	0.298408	0.205843	0.315562	0.305864	0.389447	0.381344	0.242047	0.327707	0.345833	0.00298507	0.00341297	0.00145985	0.0025413	0.00118203	0.00666667	0	0	0.00178891	0	0.0030349	0.00178571	0.00149477	0.0113122
1520	Dpe45:26225420	0.00766284	0.0276243	0.308585	0.190583	0.310777	0.271386	0.197432	0.199377	0.405063	0.430836	0.66113	0	0	0	0	0	0.00401606	0	0.00235849	0	0.00454545	0	0	0.0033557	0.0117647
1521	Dpe27:61301242	0.0254777	0.120968	0.323383	0.146138	0.3125	0.276353	0.204023	0.222222	0.393678	0.389006	0.515856	0	0	0	0	0	0	0	0.0148515	0	0.00746269	0.010274	0	0	0.0124224
1522	Dpe09:50442829	0.0941176	0.0707965	0.259843	0.360465	0.336364	0.293478	0.342857	0.285714	0.263889	0.297101	0.338462	0.0380952	0.0769231	0.0653061	0.0596026	0.0172414	0.115044	0.0847458	0.0847458	0.0679012	0.0819672	0.0510638	0.0542636	0.0924855	0.170213
1523	Dpe14:42745942	0.0144928	0.0126422	0.271071	0.308157	0.216802	0.244552	0.42284	0.456233	0.232108	0.235294	0.53605	0	0.00160772	0	0	0	0.00500835	0.00194932	0	0	0.0102041	0	0.0103806	0.00917431	0.0270793
1524	Dpe42:11169017	0.117805	0.116935	0.414286	0.210127	0.31761	0.334495	0.322148	0.281095	0.288288	0.369697	0.29572	0	0	0	0	0	0.0192308	0	0	0	0	0	0	0.00813008	0
1525	Dpe29:24435539	0.030853	0.155251	0.121339	0.0953437	0.146572	0.242291	0.223329	0.206278	0.390117	0.478685	0.618792	0	0.00296736	0	0	0	0.0102041	0	0.00424628	0	0.0056338	0	0.00290698	0	0.00293255
1526	Dpe18:50321847	0.0604982	0.0851064	0.374074	0.223577	0.318548	0.364103	0.241722	0.147059	0.518519	0.399015	0.58209	0.0117647	0.00813008	0.0224719	0	0.00447427	0	0	0.0179641	0.00970874	0.0147059	0.00205339	0.00520833	0.00634921	0
1527	Dpe33:9473289	0	0.0405405	0.357143	0.225352	0.386364	0.3	0.382353	0.338235	0.310811	0.25	0.296875	0	0	0	0	0	0.00952381	0	0	0	0	0	0.0105263	0.00961538	0.0113636
1528	Dpe09:16044942	0	0	0.333333	0.197183	0.326087	0.3	0.507692	0.323529	0.0714286	0.341463	0.26087	0	0	0	0	0	0	0	0	0	0	0	0	0	0
1529	Dpe13:23261329	0.131579	0.111111	0.25	0.22973	0.25	0.243902	0.31746	0.280702	0.368421	0.409091	0.55814	0	0.0277778	0.00666667	0	0	0	0	0.025	0.0232558	0.02	0	0	0.0106383	0.09375
1530	Dpe04:72903891	0	0.09375	0.235714	0.18018	0.164557	0.28777	0.232759	0.217822	0.320755	0.386667	0.581395	0	0	0	0	0	0	0	0.0123457	0	0	0	0	0	0.00408998
1531	Dpe16:79545868	0	0.192982	0.295181	0.131868	0.177305	0.285714	0.169231	0.146154	0.590604	0.397727	0.570552	0	0	0	0	0	0	0	0	0	0	0	0	0.00735294	0
1532	Dpe27:18694842	0	0.0952381	0.240741	0.361702	0.28	0.351485	0.27551	0.27	0.415842	0.254098	0.363636	0	0	0	0	0	0	0	0.00534759	0	0	0.0119048	0	0.0144928	0
1533	Dpe08:63268978	0.0566038	0.100694	0.23913	0.327869	0.366667	0.222222	0.344828	0.294643	0.211538	0.419753	0.25	0.0952381	0.0263158	0	0	0.0769231	0.120482	0.0935673	0.00689655	0	0	0.0661765	0.156522	0.0322581	0.0327869
1534	Dpe45:32026360	0	0.214286	0.386364	0.185567	0.358974	0.355556	0.217391	0.449275	0.115385	0.422222	0.307692	0	0	0	0	0	0	0	0	0	0	0	0.0384615	0	0.0192308
1535	Dpe27:61325373	0.0818505	0.184932	0.169492	0.12844	0.147059	0.30102	0.208791	0.208609	0.459877	0.396396	0.599034	0.0298507	0	0.00588235	0	0.00246914	0	0	0.00485437	0.00775194	0.00699301	0	0.013986	0	0.010989
1536	Dpe01:117823146	0.0123967	0.109091	0.186704	0.120567	0.144	0.176871	0.175824	0.229282	0.395062	0.42029	0.600892	0.00323625	0	0.00105597	0	0	0	0	0.00271003	0	0	0.00140252	0.00389864	0	0.00675676
1537	Dpe16:76135806	0.0552239	0.0666667	0.148936	0.0724638	0.1875	0.225	0.115789	0.176471	0.408	0.390411	0.509174	0	0	0	0	0	0	0	0	0	0	0	0.0740741	0.04	0
1538	Dpe08:14914782	0	0.243902	0.183824	0.0425532	0.209877	0.215686	0.219512	0.116279	0.428571	0.383721	0.5	0	0	0	0	0	0	0	0	0	0	0	0	0	0
1539	Dpe40:37566525	0.113821	0.0941176	0.328889	0.215596	0.254658	0.251282	0.260504	0.292683	0.322835	0.296943	0.579208	0.0327869	0.0285714	0.0738786	0.0174825	0.0173913	0.0263158	0	0.0178117	0.0333333	0.0287356	0.0555556	0.0157895	0.0491071	0.0275229
1540	Dpe41:30506919	0.48	0.057971	0.287356	0.507246	0.426471	0.20202	0.325301	0.518987	0.166667	0.236842	0.135593	0.0654762	0	0.0108696	0.0263158	0.056391	0.1	0.00921659	0.084507	0.0437158	0.0516129	0.0721925	0.027027	0.0340909	0.122137
1541	Dpe43:39036183	0.0521739	0.102041	0.33557	0.21	0.388889	0.322034	0.333333	0.191489	0.325	0.378788	0.385542	0	0	0	0	0.0060241	0	0.0333333	0	0	0	0	0	0.0107527	0.0909091
1542	Dpe29:63254398	0	0.227027	0.305556	0.25	0.347222	0.267327	0.346154	0.349462	0.269542	0.38806	0.256944	0	0	0	0	0	0	0	0	0	0	0	0	0	0
1543	Dpe11:88482138	0.355172	0.611354	0.264822	0.26087	0.315353	0.292994	0.358209	0.310811	0.321691	0.302682	0.321687	0.402685	0.263158	0.436782	0.220183	0.195652	0.451456	0.543284	0.322581	0.275641	0.324675	0.451923	0.487952	0.444444	0.318021
1544	Dpe23:51601043	0.0392157	0.21309	0.227829	0.133333	0.218094	0.234303	0.296984	0.249415	0.439141	0.417661	0.502838	0	0	0	0.0151515	0	0	0	0.0136986	0	0	0.0143885	0.0129534	0.00858369	0.0119048
1545	Dpe41:27401639	0.00672948	0.103448	0.34133	0.197425	0.364061	0.313155	0.412595	0.396947	0.134583	0.30163	0.198391	0	0	0	0.00310559	0.00414079	0.00347222	0	0.00134409	0	0.00233645	0.00363636	0.00416667	0.0104275	0.005997
1546	Dpe33:53295583	0.0178571	0.0487805	0.357143	0.22069	0.390909	0.298507	0.366337	0.35514	0.103448	0.208333	0.388889	0	0	0	0	0	0	0	0	0	0.03125	0.0178571	0	0	0.0526316
1547	Dpe38:47510145	0.276596	0.230769	0.117647	0.0679612	0.162791	0.261905	0.222222	0.358333	0.381356	0.430464	0.5375	0	0.0217391	0	0	0	0	0	0	0	0	0	0	0.0178571	0
1548	Dpe36:40328876	0.0555556	0.0848485	0.23176	0.271654	0.313084	0.306977	0.288991	0.368132	0.291892	0.380208	0.365854	0.0136986	0	0.0125786	0.0153846	0.00294985	0.012987	0	0.0309735	0.0154639	0.0103093	0.0122324	0.013245	0.0117188	0.0301205
1549	Dpe24:50441114	0.207715	0.2	0.207921	0.186335	0.344828	0.235955	0.451327	0.428571	0.272727	0.284211	0.467742	0	0	0.00515464	0	0	0.030303	0	0.00803213	0	0.015873	0.008	0	0.00980392	0.0543478
1550	Dpe03:120507691	0.0218341	0.115942	0.248705	0.24569	0.217054	0.276243	0.416244	0.373016	0.36	0.266667	0.350318	0	0	0	0	0.00119617	0.0169492	0	0	0.00384615	0	0.0131579	0	0	0.0201342
1551	Dpe07:54360416	0.03	0.113208	0.235294	0.254098	0.401961	0.311688	0.367816	0.34188	0.242857	0.256757	0.337838	0	0	0	0	0.0150376	0.031746	0	0.00952381	0.0111111	0	0.0234375	0	0.00934579	0.016129
1552	Dpe24:72345025	0.0442308	0.0961538	0.317627	0.306383	0.364238	0.321932	0.28266	0.283208	0.220762	0.346561	0.333333	0	0	0	0	0.0030303	0.00894855	0	0.00623053	0	0	0	0	0	0
1553	Dpe08:63269119	0.157895	0.0165975	0.25641	0.369231	0.264151	0.285714	0.333333	0.25	0.255814	0.424242	0.285714	0.00961538	0	0	0	0	0	0	0.00769231	0	0.027027	0.02	0.0179372	0.0149254	0.0338983
1554	Dpe18:11893441	0.0225847	0.131436	0.252538	0.215174	0.299616	0.304079	0.28	0.264411	0.262376	0.434272	0.451777	0.00381194	0.008	0	0	0.00120627	0.0109489	0	0.00258065	0.00598086	0.00131752	0.00235018	0.00244499	0.0059453	0.013431
1555	Dpe04:144495030	0.028777	0.156863	0.266667	0.288525	0.352459	0.283333	0.342466	0.443662	0.178082	0.252033	0.325581	0.0114943	0	0	0.00584795	0.00787402	0.0147059	0.0344828	0.0136986	0	0.00813008	0.0118343	0.00680272	0.00490196	0.0114943
1556	Dpe02:156733316	0.0234043	0.138202	0.312704	0.238854	0.356763	0.318282	0.278373	0.288337	0.262926	0.345455	0.368192	0.00357143	0.0010661	0	0.0031185	0.00117233	0.00494234	0	0.0021164	0.00226757	0.00630915	0.00105932	0.00426894	0.00631579	0.0205392
1557	Dpe07:53593085	0.257143	0.324503	0.324138	0.212766	0.291892	0.382789	0.240506	0.23913	0.346154	0.343465	0.269231	0.271186	0.416667	0.321429	0.261702	0.304348	0.34058	0.220339	0.277457	0.238095	0.294118	0.298137	0.313253	0.278351	0.287582
1558	Dpe10:42964767	0.158273	0.113475	0.290598	0.322727	0.369295	0.26	0.339066	0.319088	0.192661	0.251462	0.230769	0.0540541	0.0331126	0.0375	0.0429185	0.279671	0.0729927	0.130435	0.114407	0.0288066	0.0645161	0.140187	0.0287356	0.0582011	0.06
1559	Dpe17:45750513	0.062975	0.0397276	0.337587	0.304447	0.381921	0.297143	0.311778	0.356895	0.172686	0.340278	0.267898	0	0	0	0.00441014	0.00453001	0.0010846	0	0.00108696	0.00109409	0.00218579	0	0	0.00111483	0.00994475
1560	Dpe45:26222647	0.164948	0.0564784	0.339523	0.196532	0.366477	0.312977	0.248201	0.228512	0.350365	0.356209	0.416107	0.00793651	0.0421687	0.0510949	0.0239234	0.0431125	0.0181818	0.00573066	0.0714286	0.0210526	0.0258065	0.033557	0.00625	0.00990099	0.0106383
1561	Dpe25:7110881	0.00775194	0.0653266	0.303448	0.237347	0.341176	0.329932	0.400891	0.384778	0.141463	0.302632	0.166667	0	0	0	0	0.00787402	0.00757576	0.011236	0.00531915	0.00304878	0	0	0	0.00671141	0.0539683
1562	Dpe37:39831274	0.0866142	0.125	0.244444	0.214035	0.321429	0.25974	0.484076	0.369048	0.175	0.369863	0.125	0	0	0	0	0	0.027027	0	0	0	0	0	0.01	0	0
1563	Dpe26:79981481	0.264706	0.272727	0.309735	0.307692	0.307692	0.318681	0.319444	0.227273	0.324786	0.296296	0.318182	0.311927	0.22449	0.527778	0.234973	0.306358	0.280488	0.407407	0.265625	0.262411	0.268182	0.411765	0.313492	0.337778	0.275229
1564	Dpe03:54313855	0.0237288	0.0555556	0.257379	0.260532	0.277907	0.275695	0.305466	0.334426	0.279299	0.339764	0.419459	0.00440044	0.0173661	0.00859291	0.00218341	0.00410397	0.00400534	0.00243309	0.014333	0.00127714	0.00618047	0.00425985	0.00770077	0.00652174	0.0252525
1565	Dpe37:41559386	0.0113086	0.09375	0.20603	0.151515	0.298013	0.308511	0.177419	0.264151	0.355932	0.368421	0.565957	0	0	0	0.0075188	0	0.05	0	0	0	0	0	0	0.0119048	0.0350877
1566	Dpe06:25933481	0.0232558	0.145946	0.251748	0.304511	0.290023	0.297945	0.368726	0.36692	0.210884	0.310769	0.292079	0.0289855	0.0196078	0.0153257	0.0145719	0.026465	0.0675676	0.0534351	0.0251256	0.00771208	0.0158228	0.0236686	0.0237154	0.0338983	0.06639
1567	Dpe03:120504547	0.0123457	0.0405405	0.244681	0.108808	0.222222	0.248756	0.324873	0.261062	0.420765	0.399083	0.497354	0	0	0	0	0	0	0	0	0	0	0	0.0168067	0	0
1568	Dpe40:52619406	0.329412	0.244444	0.278689	0.290323	0.354545	0.285714	0.288591	0.306667	0.29	0.37931	0.252525	0.325843	0.287234	0.352113	0.303371	0.36	0.175	0.212121	0.286517	0.348837	0.269565	0.396825	0.320896	0.254335	0.371429
1569	Dpe06:130910123	0.107843	0.111111	0.339806	0.232558	0.306452	0.372093	0.243902	0.22619	0.340909	0.323944	0.45614	0.0322581	0	0	0	0	0	0	0	0	0	0.0166667	0	0.0210526	0.0294118
1570	Dpe18:50309291	0.00568182	0.0806452	0.359756	0.189964	0.352381	0.311475	0.263158	0.258824	0.381579	0.421053	0.461538	0	0.0125	0	0	0	0	0	0.00990099	0	0.0181818	0	0.00909091	0	0
1571	Dpe20:57197154	0.0769231	0.096	0.2375	0.397638	0.183445	0.225434	0.443983	0.50947	0.140909	0.178431	0.0722892	0	0.00408163	0.015625	0.0481928	0.0138889	0	0	0.0406977	0.011811	0.0108696	0	0	0.00826446	0.0434783
1572	Dpe18:29496916	0.0165289	0.0666667	0.256944	0.172414	0.267442	0.270073	0.205128	0.256881	0.335329	0.292683	0.575581	0	0	0	0	0	0.00740741	0	0	0	0.00429185	0	0	0.037037	0.00735294
1573	Dpe09:19037983	0.0731707	0.05	0.336283	0.235955	0.272727	0.3	0.294737	0.31	0.190476	0.384615	0.448276	0	0	0	0.00625	0	0	0	0	0	0	0	0	0.0163934	0.0135135
1574	Dpe32:63090973	0.0626305	0.340314	0.304527	0.229927	0.35468	0.276018	0.368889	0.345679	0.231884	0.367521	0.262911	0.205298	0.147059	0.0869565	0.11165	0.203593	0.318841	0.333333	0.237805	0.140351	0.12	0.263158	0.116751	0.168675	0.247573
1575	Dpe21:67638778	0.301471	0.424658	0.23431	0.370968	0.362745	0.338235	0.334862	0.306931	0.340741	0.331169	0.333333	0.286885	0.179126	0.375796	0.267647	0.428571	0.24812	0.309524	0.361062	0.294931	0.234609	0.286408	0.468085	0.366154	0.239726
1576	Dpe24:50427800	0.0931507	0.1875	0.284553	0.193548	0.267327	0.329897	0.370629	0.305389	0.39759	0.324786	0.433962	0	0	0	0	0.00819672	0	0	0.00295858	0	0	0	0	0.0357143	0
1577	Dpe10:82060918	0.258427	0.274725	0.300532	0.292079	0.295943	0.319648	0.306701	0.274376	0.295409	0.311715	0.365854	0.202128	0.242105	0.166667	0.221843	0.119403	0.227273	0.27027	0.178466	0.18239	0.227964	0.286913	0.211111	0.235443	0.187919
1578	Dpe16:101677656	0	0.0321543	0.352	0.273973	0.29927	0.331839	0.297376	0.28479	0.196078	0.361702	0.22	0	0.0070922	0	0.00851064	0	0	0.00322581	0.00708215	0.00704225	0	0	0	0	0.0392157
1579	Dpe32:22938175	0.0471698	0.131148	0.274194	0.206522	0.415584	0.284314	0.266667	0.24	0.266667	0.447917	0.567568	0	0	0	0	0.00261097	0	0	0	0	0	0	0	0	0
1580	Dpe04:128621226	0.00757576	0.18107	0.275	0.193627	0.326333	0.295302	0.349462	0.319927	0.286467	0.385692	0.328446	0	0.00581395	0	0	0	0	0	0	0	0	0.00431034	0	0.00738007	0.0171429
1581	Dpe06:15839476	0.138462	0.0909091	0.245283	0.287671	0.241379	0.2	0.405063	0.435294	0.075	0.4	0.15	0.0263158	0.0697674	0	0.0131579	0	0.0689655	0	0.0392157	0	0.0222222	0.047619	0.0377358	0	0.08
1582	Dpe23:78175841	0.0384615	0.0424929	0.235577	0.227545	0.306358	0.252212	0.32636	0.261993	0.340782	0.427481	0.3125	0.0120482	0.008	0	0.02	0	0.031746	0	0	0	0.00917431	0.00502513	0.0176211	0.0113636	0.0331754
1583	Dpe36:39051986	0.0238095	0.0769231	0.254237	0.237113	0.392857	0.4	0.278481	0.33	0.181818	0.26087	0.692308	0	0	0	0	0	0	0	0.0243902	0	0	0.0188679	0	0	0.030303
1584	Dpe28:41679681	0	0.255556	0.397059	0.298507	0.32	0.315353	0.513089	0.526042	0.176552	0.336283	0.244328	0	0	0	0	0	0	0	0	0	0	0	0	0	0
1585	Dpe24:44068083	0.0138889	0.0933333	0.281437	0.277946	0.363958	0.321782	0.35514	0.305233	0.196347	0.273684	0.333333	0	0	0	0.00287356	0.00203874	0	0	0	0	0.00858369	0.00564972	0.005	0.015674	0.0245902
1586	Dpe17:106683338	0.274026	0.40825	0.230871	0.313333	0.289222	0.354628	0.324622	0.356	0.290141	0.312583	0.24647	0.352941	0.232061	0.256452	0.135088	0.367713	0.37741	0.363777	0.266376	0.216524	0.208075	0.331811	0.308908	0.231366	0.318903
1587	Dpe09:46876465	0.02	0.111111	0.239316	0.22102	0.308483	0.297376	0.3488	0.320534	0.266497	0.295918	0.42511	0	0	0	0.00306748	0	0	0	0.0014881	0	0.00862069	0	0.0126582	0.00704225	0.0161943
1588	Dpe32:59198653	0.258197	0.0909091	0.220183	0.233553	0.292398	0.29661	0.234286	0.276316	0.27212	0.304202	0.522267	0.00833333	0.00970874	0.00364299	0.01983	0.0107527	0.00549451	0.0181818	0.0612245	0.021021	0.00675676	0.0123457	0.0134529	0.0144628	0.0588235
1589	Dpe28:63700031	0.0672269	0.0891089	0.2334	0.240137	0.28453	0.265027	0.293823	0.325217	0.287474	0.288889	0.511312	0.0030581	0.00275482	0.003125	0.00148588	0	0.00923077	0.00980392	0.00302115	0.00881057	0.0084507	0.00159744	0.00255102	0.0168776	0.0125392
1590	Dpe36:49385319	0.102326	0.140097	0.197368	0.126801	0.14486	0.226013	0.214286	0.270548	0.376296	0.356674	0.477341	0.0442478	0.0440252	0	0.0205128	0.01875	0.0211946	0	0.0568182	0.0163399	0.0344828	0.0745342	0.0292887	0.0185185	0.067086
1591	Dpe14:120384479	0.00636943	0.122449	0.245283	0.0420168	0.109375	0.157895	0.0246914	0.0895522	0.398844	0.454054	0.466667	0	0	0	0	0	0	0	0	0	0	0	0.0163934	0.0181818	0
1592	Dpe07:86333890	0.0122951	0.0932432	0.239875	0.162134	0.212152	0.315297	0.167015	0.191176	0.421384	0.436249	0.57158	0.00271003	0	0	0.00393701	0.0130435	0	0	0.00310559	0	0.00297177	0.00103199	0	0.00187617	0.00598802
1593	Dpe38:35241582	0.0294438	0.17016	0.274227	0.212215	0.320408	0.319714	0.322016	0.28972	0.278234	0.367708	0.325438	0.00149031	0.00496689	0.00102775	0.00596659	0.00121359	0	0	0.00101937	0	0.00143885	0.00102459	0.00589623	0.00461361	0.00966184
1594	Dpe27:4262711	0.0673077	0.075	0.125786	0.351759	0.205298	0.227273	0.228571	0.290323	0.232044	0.224852	0.647059	0	0.00585652	0	0.0158451	0	0.012605	0	0.00816327	0.00437637	0.00403226	0.0154321	0.0151976	0.0185185	0.013468
1595	Dpe31:47206623	0	0.438596	0.403846	0.197558	0.373656	0.337121	0.342657	0.255605	0.445378	0.304833	0.390244	0	0	0	0.0232558	0	0	0	0	0	0	0	0	0.013245	0
1596	Dpe17:105303260	0.150056	0.0558252	0.25344	0.3391	0.179224	0.248575	0.465882	0.477907	0.188153	0.263282	0.297085	0	0	0	0.00790514	0.00377358	0	0	0	0	0.00559701	0.00117925	0.0105581	0.00862069	0.00111732
1597	Dpe32:63072467	0.349754	0.141667	0.252101	0.241935	0.256637	0.348624	0.253247	0.280255	0.285714	0.414286	0.416667	0.177083	0.047619	0.0754717	0.0890411	0.0517241	0.128571	0.101266	0.166667	0.117647	0.0744681	0.147541	0.0965517	0.0706522	0.238462
1598	Dpe14:110469519	0.0461216	0.206612	0.259542	0.10994	0.0859107	0.397959	0.0957684	0.0926143	0.682505	0.564583	0.815348	0	0.00540541	0	0.00480769	0.00328947	0.00740741	0	0	0.00843882	0	0	0.00746269	0.00442478	0
1599	Dpe09:53127137	0	0.125	0.3	0.185185	0.12766	0.131579	0.288462	0.210526	0.378378	0.538462	0.433333	0	0	0	0	0	0	0	0	0	0	0	0	0	0
1600	Dpe19:71531430	0.101695	0.0825688	0.267857	0.353846	0.276596	0.226562	0.492754	0.316239	0.35	0.192661	0.349206	0.0769231	0.0350318	0	0.00847458	0.00862069	0.0676692	0.0666667	0.031746	0.0369128	0.027027	0.0173913	0	0.0263158	0.120482
1601	Dpe15:119546154	0.0789474	0.0769231	0.189474	0.246753	0.298969	0.328358	0.265487	0.34127	0.409091	0.246753	0.588235	0	0	0	0	0	0	0	0	0.028169	0	0	0	0	0.0227273
1602	Dpe01:92095727	0.0175439	0.128205	0.208333	0.22093	0.189189	0.294118	0.36	0.301075	0.369231	0.5	0.2	0	0	0	0	0	0	0	0	0	0	0	0	0.00280112	0
1603	Dpe46:20606881	0	0.207547	0.28223	0.166189	0.299595	0.253846	0.352542	0.305882	0.280851	0.391176	0.358663	0	0	0	0	0	0	0	0	0	0	0	0.0243902	0	0
1604	Dpe42:25805234	0.024819	0.102378	0.243215	0.18905	0.299278	0.289256	0.269958	0.285864	0.26047	0.418033	0.438398	0.00104058	0.00769231	0	0.00617284	0	0.00554939	0.00208551	0	0.00412371	0.00105597	0.00413223	0.00102987	0.00615385	0.0123967
1605	Dpe29:55364025	0.140741	0.209091	0.161765	0.315068	0.216418	0.231884	0.215116	0.314103	0.355072	0.352941	0.533333	0.117021	0.0185185	0.018018	0.02	0.046595	0.0363636	0.122642	0.0355872	0.0117647	0	0.0591133	0.0509554	0.0252101	0.0517241
1606	Dpe18:76917399	0.0309278	0.0467626	0.248175	0.323529	0.221622	0.384921	0.202703	0.0851064	0.303502	0.273038	0.515748	0	0.00985222	0.00909091	0.00527704	0.00699301	0.00425532	0	0.00294985	0.004914	0.0121457	0.00289017	0.00328947	0.00297619	0.0276596
1607	Dpe33:30131324	0.0684211	0.0360767	0.214511	0.27668	0.252459	0.29878	0.250996	0.259259	0.36044	0.278505	0.5	0.0273504	0.0538462	0.00534759	0.0173913	0.0540541	0.159774	0.00797872	0.0382775	0.104167	0.0116009	0.0358056	0.00994475	0.0224972	0.143019
1608	Dpe36:40963061	0.0714286	0.0511364	0.21978	0.261818	0.267857	0.328829	0.336	0.267062	0.31457	0.319149	0.362126	0	0.004329	0	0.00510204	0	0.00900901	0	0	0.00507614	0.00666667	0	0	0.0108108	0.0336134
1609	Dpe42:10489650	0.0580808	0.172269	0.298444	0.285714	0.36897	0.29654	0.288199	0.26614	0.208481	0.309665	0.382166	0.0186567	0.0148148	0.010101	0.0230496	0.015894	0.0364742	0.00909091	0.0145719	0.0123711	0.0199501	0.0127119	0.00558659	0.02977	0.0546624
1610	Dpe01:47996116	0.0408526	0.0512821	0.286765	0.301124	0.370732	0.2625	0.321767	0.324468	0.206061	0.268085	0.314685	0	0.00724638	0	0.0045045	0.0110497	0	0	0.00588235	0.0112782	0.025641	0	0.00877193	0.00480769	0.0260417
1611	Dpe28:46298516	0.0967742	0.0212443	0.152542	0.512658	0.212121	0.258065	0.328467	0.386207	0.192053	0.206897	0.447761	0.00699301	0.00892857	0	0.00892857	0	0.00824176	0.0070922	0.0193705	0.0135747	0.00892857	0.0103806	0.020979	0.00552486	0.0484429
1612	Dpe28:48958392	0	0.194737	0.261388	0.117043	0.327273	0.234773	0.336634	0.321978	0.333333	0.439106	0.332248	0	0	0	0	0	0.00826446	0	0	0	0.00550964	0	0.03	0.00480769	0
1613	Dpe13:28348009	0.0606061	0	0.265625	0.301887	0.245283	0.339623	0.394737	0.333333	0.0909091	0.275	0.481481	0	0	0	0	0.00310238	0.00909091	0	0	0	0	0	0.0212766	0	0.0142857
1614	Dpe11:33183960	0.0117647	0.047619	0.308824	0.246537	0.321918	0.388889	0.402516	0.248588	0.142857	0.37234	0.185185	0	0	0	0.0111111	0	0	0	0	0	0	0	0	0	0
1615	Dpe16:76135836	0.0457627	0.178571	0.170213	0.0740741	0.0714286	0.126761	0.130952	0.0921053	0.410256	0.351145	0.56383	0	0	0	0	0	0	0	0	0	0	0	0.111111	0.0952381	0
1616	Dpe27:52155108	0.0657895	0.181818	0.289062	0.211712	0.321101	0.243243	0.282759	0.244604	0.392857	0.339806	0.584416	0	0.00909091	0	0	0	0.0114943	0	0	0	0	0	0	0	0.0408163
1617	Dpe02:155463260	0.0761905	0.0555556	0.284091	0.253968	0.307692	0.322581	0.142857	0.0625	0.311321	0.271605	0.495935	0	0	0	0	0.030303	0	0	0.02	0	0	0.0197044	0	0	0.142857
1618	Dpe11:11991749	0.0725244	0.30303	0.233096	0.128205	0.128205	0.305691	0.210084	0.221557	0.409375	0.391641	0.460507	0.133333	0	0	0.0540541	0	0	0	0.0625	0.0133333	0	0.0285714	0.0333333	0.111111	0
1619	Dpe28:48958424	0.00571429	0.19426	0.248299	0.111597	0.345815	0.254749	0.338824	0.348837	0.280363	0.425508	0.340883	0	0	0	0	0	0.0142857	0	0	0	0.0019305	0	0.0144231	0.00338219	0
1620	Dpe41:39233136	0	0.183673	0.265152	0.158451	0.308057	0.286047	0.322967	0.293987	0.284289	0.436548	0.395349	0	0	0	0	0	0	0	0	0.00421941	0	0	0	0.00384615	0
1621	Dpe25:30797311	0.0227273	0.109091	0.265823	0.213115	0.316239	0.268116	0.328571	0.240876	0.271429	0.34104	0.396648	0	0	0	0	0	0	0	0.0172414	0	0	0	0	0	0.0222222
1622	Dpe37:16850772	0	0.0714286	0.282759	0.217054	0.369942	0.316832	0.326829	0.283133	0.219178	0.361905	0.4	0.00980392	0	0	0.00340136	0.00325733	0.0128205	0	0	0.0167598	0	0.0105263	0	0.00343643	0.0215054
1623	Dpe14:62496886	0.0610134	0.215352	0.119122	0.133758	0.133113	0.372304	0.228982	0.18018	0.401425	0.563265	0.565318	0	0	0	0.00102459	0	0.00130548	0	0	0.00106838	0.00203459	0	0.0193878	0.00919305	0.0154004
1624	Dpe24:44021658	0	0.032967	0.396947	0.287273	0.371308	0.308176	0.318681	0.23431	0.215569	0.302703	0.114286	0.010101	0.00666667	0	0	0.00238095	0.01	0	0	0	0	0	0	0.00378788	0
1625	Dpe32:20373569	0.0638298	0	0.28866	0.213483	0.337838	0.236111	0.402062	0.373626	0.212121	0.428571	0.216216	0	0	0.0147059	0	0	0	0	0	0	0	0	0	0.0176991	0
1626	Dpe30:5828710	0.0526316	0.185185	0.36747	0.289683	0.310345	0.26087	0.251497	0.238579	0.381579	0.344444	0.333333	0	0	0	0	0	0	0	0	0	0	0	0	0.0173913	0
1627	Dpe01:48928009	0.012987	0.210594	0.278788	0.193666	0.273256	0.248455	0.279012	0.288299	0.354686	0.371841	0.391252	0.00793651	0	0.00238379	0.00114679	0.00153846	0.00298063	0.00252525	0.00462428	0.00119474	0.00231481	0	0.00353357	0.00708383	0.015919
1628	Dpe12:84877207	0.00904977	0.254237	0.241228	0.193878	0.203704	0.25	0.285714	0.324074	0.342593	0.354582	0.39759	0	0	0	0	0	0	0	0	0	0	0	0	0.027027	0.0263158
1629	Dpe19:71531445	0.0689655	0.0851064	0.319328	0.344262	0.366667	0.290909	0.414286	0.278261	0.290698	0.134615	0.311475	0	0.0392157	0	0.0258621	0.00444444	0.0647482	0	0.0295858	0.0138889	0.0447761	0.0137615	0	0	0.0967742
1630	Dpe32:12938898	0.0183099	0.0765957	0.27768	0.21466	0.299115	0.293935	0.313084	0.320072	0.197388	0.393805	0.359012	0	0.00134771	0	0	0.00130208	0	0	0.00213904	0.00377834	0.00129534	0.00106952	0.00275103	0	0.00258398
1631	Dpe02:50352857	0.0191083	0.181818	0.227273	0.216374	0.345361	0.271478	0.367188	0.445833	0.265766	0.351648	0.230453	0	0	0	0	0	0	0	0	0	0	0	0.00813008	0.00714286	0.056338
1632	Dpe25:7111871	0	0.0645161	0.337766	0.235135	0.330357	0.252149	0.380866	0.357407	0.169884	0.324468	0.137681	0.00571429	0.00547945	0	0	0	0.00573066	0	0.00938967	0.0122549	0.00543478	0.00401606	0	0	0.0258398
1633	Dpe21:67639101	0.294798	0.527682	0.341538	0.342466	0.330709	0.301136	0.270161	0.223256	0.243243	0.268775	0.291667	0.271318	0.182588	0.452941	0.19339	0.305085	0.154472	0.317073	0.316556	0.213317	0.305043	0.349896	0.22381	0.303677	0.272727
1634	Dpe37:41394230	0.00745342	0.0777778	0.203774	0.145215	0.222222	0.301075	0.168103	0.198582	0.438356	0.32622	0.58147	0	0	0	0	0	0	0	0	0	0	0	0	0.00819672	0
1635	Dpe23:51606046	0.0173913	0.226519	0.171537	0.141079	0.193666	0.229581	0.299893	0.282267	0.413249	0.42842	0.478541	0	0	0	0	0	0.0165289	0	0	0	0.00689655	0.00641026	0.0117647	0.016129	0.0111111
1636	Dpe42:8517559	0.0147059	0.0204082	0.164706	0.388889	0.321429	0.272727	0.365854	0.262295	0.22973	0.387097	0.323529	0	0.00438596	0	0	0	0.00510204	0.0188679	0	0	0	0.00502513	0	0.00662252	0.0757576
1637	Dpe20:53114717	0.0484848	0.0851064	0.254808	0.219048	0.285714	0.264249	0.3125	0.312268	0.293269	0.293194	0.453988	0	0.00613497	0.0288462	0.0168539	0.0116959	0.025974	0	0.0215054	0.0136519	0.0106762	0	0.0119048	0.0167224	0.0316742
1638	Dpe32:14072106	0.00444444	0.0269966	0.278861	0.309125	0.305556	0.281205	0.335714	0.293375	0.231405	0.368567	0.190164	0	0.00220994	0	0	0	0.00115607	0	0	0	0.00238095	0	0.00826446	0	0.00253485
1639	Dpe10:76951936	0.238994	0.396226	0.319444	0.317391	0.253086	0.296875	0.273973	0.292517	0.290909	0.316602	0.294118	0.382488	0.371542	0.478395	0.303406	0.348837	0.336957	0.42623	0.292929	0.331933	0.352941	0.440789	0.360294	0.349515	0.40625
1640	Dpe11:105632133	0	0.0094697	0.4	0.204082	0.433333	0.349206	0.393939	0.315789	0.133333	0.246377	0.238095	0.00534759	0	0	0	0.00110132	0.00460829	0	0.005	0	0	0.0077821	0.00662252	0.0168067	0.0142857
1641	Dpe03:120504627	0.00487805	0.0892857	0.269504	0.243056	0.241071	0.243243	0.375	0.371429	0.275362	0.338983	0.262411	0	0	0	0.00549451	0	0	0	0	0	0	0	0	0.0153846	0.0181818
1642	Dpe08:37201464	0.09375	0.0721649	0.395833	0.190476	0.408163	0.272727	0.208791	0.402299	0.125	0.392857	0.32	0	0.0512821	0	0.0434783	0.00468384	0	0	0.0151515	0	0	0	0.0104167	0	0
1643	Dpe10:105916098	0.0293123	0.146429	0.146067	0.111789	0.171582	0.188034	0.16287	0.154676	0.459279	0.391635	0.615725	0	0	0	0	0.00777202	0	0	0	0	0	0	0.00311526	0.0119048	0
1644	Dpe34:3244361	0.0106762	0.10101	0.289593	0.179811	0.287611	0.242291	0.34072	0.315217	0.263441	0.364943	0.32967	0	0	0	0	0	0	0.00483092	0.00374532	0	0	0.00347222	0	0	0
1645	Dpe25:39874920	0	0.0487805	0.192661	0.241379	0.368932	0.304348	0.3	0.393258	0.217391	0.290698	0.360465	0	0	0	0	0.00413223	0	0	0	0	0	0	0	0	0
1646	Dpe09:105241873	0.227273	0.0666667	0.315068	0.248408	0.3	0.266667	0.25	0.264	0.383721	0.26087	0.526316	0	0	0	0.0333333	0	0.0128205	0	0.0172414	0	0.0606061	0	0	0	0.0359281
1647	Dpe04:126557918	0.0155317	0.139303	0.223844	0.156627	0.188295	0.269521	0.264012	0.282092	0.252874	0.303279	0.598305	0	0	0	0	0	0	0	0	0	0	0	0.00265957	0	0
1648	Dpe32:13931954	0.0652921	0.150418	0.308824	0.283525	0.245552	0.286982	0.267658	0.252941	0.312693	0.37971	0.295699	0.144201	0.101923	0.00884956	0.0674699	0.00980392	0.200508	0.0577778	0.0712909	0.112224	0.0690608	0.164671	0.0371901	0.0352941	0.203297
1649	Dpe32:13970478	0	0.194631	0.214623	0.23192	0.267717	0.2897	0.223502	0.232609	0.389744	0.409683	0.434978	0	0	0	0.00505051	0	0	0	0.0101695	0.00338983	0	0	0	0.00645161	0
1650	Dpe08:37200065	0.0412371	0.0738255	0.320988	0.274286	0.247059	0.25	0.436975	0.326531	0.193548	0.26	0.227273	0	0.02	0	0.0217391	0	0	0	0.026087	0	0.0119048	0.0162162	0	0.0215054	0.0208333
1651	Dpe35:46613587	0.0909091	0.113014	0.274621	0.203681	0.271218	0.365079	0.333876	0.343931	0.271605	0.293963	0.383886	0.0228311	0.0635209	0.0107527	0.0177936	0.0123457	0.0968992	0.03125	0.0236686	0.0805243	0.0261137	0.0373134	0.0414847	0.0210396	0.121212
1652	Dpe11:30378178	0.026087	0.0205479	0.120301	0.0481928	0.0458716	0.148148	0.041791	0.0433526	0.428161	0.271062	0.621011	0	0	0	0.010101	0	0	0	0	0	0	0	0.00414938	0	0
1653	Dpe11:60922236	0.283422	0.0227273	0.181818	0.355932	0.242424	0.307692	0.378378	0.348837	0.275	0.157895	0.461538	0.016129	0	0	0.0612245	0.0153846	0.0322581	0	0.0447761	0	0	0.00478469	0.00613497	0.0220264	0.0465116
1654	Dpe35:11209170	0.0151515	0	0.237288	0.22807	0.139535	0.25	0.173913	0.290323	0.271186	0.26087	0.48366	0	0	0	0	0	0	0	0	0	0	0.00373134	0	0.00819672	0.0410959
1655	Dpe33:27799665	0.306122	0.142857	0.402299	0.226667	0.4	0.269841	0.282353	0.158879	0.5	0.333333	0.3	0.529412	0.411765	0.307692	0.363636	0.283186	0.333333	0.333333	0.411765	0.46875	0.306122	0.518519	0.266667	0.277228	0.2
1656	Dpe01:53370693	0	0.020202	0.636364	0.14497	0.615385	0.470588	0.377778	0.479167	0.269504	0.470588	0.125	0	0	0	0	0	0	0	0	0	0	0	0.0138889	0	0
1657	Dpe08:61958410	0.0225564	0.0789474	0.305085	0.157068	0.245283	0.307692	0.358209	0.281081	0.117647	0.447059	0.571429	0	0	0	0	0	0	0	0	0	0	0	0	0	0
1658	Dpe25:46577199	0.189873	0.842697	0.236364	0.111111	0.0941176	0.208633	0.121622	0.192982	0.435294	0.491758	0.017094	0.819549	0.0923567	0.0934579	0.203125	0.358974	0.788284	0.739958	0.662398	0.412291	0.471933	0.728111	0.782839	0.578224	0.723776
1659	Dpe15:114644544	0.259259	0.122951	0.235556	0.207317	0.192982	0.270777	0.171429	0.225806	0.243067	0.341651	0.387826	0.00520833	0	0	0	0.0192308	0	0.047619	0.0185185	0.00892857	0	0	0.0107527	0.0140845	0.0275229
1660	Dpe35:59019518	0.0175439	0.0666667	0.271186	0.185185	0.344262	0.204082	0.397849	0.34058	0.103448	0.477273	0.111111	0	0	0	0	0	0	0	0	0	0.015873	0	0	0.0148148	0
1661	Dpe24:57793210	0	0.151899	0.18287	0.106667	0.101124	0.270979	0.141384	0.143271	0.519424	0.38125	0.575624	0	0	0	0	0	0.015625	0	0	0	0	0	0.0833333	0.0208333	0.00900901
1662	Dpe06:25958261	0.0248756	0.135484	0.26361	0.232639	0.343164	0.270548	0.37123	0.344017	0.189474	0.29653	0.256757	0	0	0	0	0.0030349	0	0.0102041	0.00409836	0.00287356	0	0	0.0127119	0.00546448	0
1663	Dpe45:14722058	0.135057	0.107317	0.280323	0.184154	0.25641	0.308333	0.329939	0.253086	0.289474	0.340426	0.516807	0.0350877	0.00588235	0.00534759	0.00609756	0.0178571	0.0310559	0.0305344	0.0127389	0	0.00881057	0.0226629	0.0245098	0.00738007	0.0320513
1664	Dpe27:52151400	0.0263158	0.0327869	0.321678	0.18662	0.35	0.26087	0.264151	0.241379	0.385417	0.346154	0.482143	0	0	0	0.0165289	0.0384615	0.0384615	0	0	0.0102041	0	0	0	0	0.027027
1665	Dpe03:120504540	0.0238095	0.0533333	0.246073	0.104167	0.177419	0.246305	0.258883	0.220779	0.427027	0.403756	0.518325	0	0	0	0	0	0	0	0	0	0	0	0.00840336	0	0
1666	Dpe01:13271014	0.0416667	0.117647	0.277778	0.5	0.368421	0.41791	0.311111	0.342105	0.116883	0.333333	0.166667	0.0120482	0.046875	0	0.0348837	0	0.0252708	0	0.129032	0.017094	0.016129	0.0350877	0.00684932	0.0212766	0.135922
1667	Dpe24:70444740	0	0.0958904	0.35	0.193548	0.2875	0.242718	0.333333	0.240506	0.264463	0.369048	0.393443	0	0	0.0208333	0	0	0	0	0	0	0	0	0	0.0181818	0
1668	Dpe36:57129511	0	0.0296736	0.238095	0.155612	0.238532	0.275362	0.314655	0.296703	0.262658	0.4	0.474903	0	0	0	0.00102249	0	0	0	0	0.00301205	0.00106157	0.0020429	0	0.00309278	0.0782609
1669	Dpe18:50335440	0.0033557	0.0930233	0.373802	0.205021	0.285	0.295238	0.24359	0.230994	0.375691	0.37931	0.446154	0	0	0	0.00537634	0	0	0	0	0	0.00568182	0	0	0.00647249	0
1670	Dpe05:78856770	0.0792952	0.0888889	0.0934579	0.111111	0.190476	0.223684	0.202381	0.216	0.3375	0.368056	0.528889	0	0	0	0	0	0	0	0	0	0	0	0	0	0
1671	Dpe10:42924583	0.0351562	0.102273	0.283237	0.273657	0.276923	0.303571	0.357664	0.3875	0.0833333	0.172131	0.21875	0.0327869	0	0.00793651	0.0222222	0.0115979	0.0648148	0.0178571	0.0271739	0.00873362	0.0125	0.0235294	0.0738255	0.0304878	0.0531915
1672	Dpe08:81753475	0.0353982	0.166667	0.281124	0.227119	0.280335	0.328947	0.279898	0.330303	0.310606	0.358744	0.201923	0	0	0	0	0	0	0	0	0.008	0	0	0	0.00662252	0.0121951
1673	Dpe36:51540250	0.0963855	0.0169492	0.183908	0.16	0.272727	0.25	0.310345	0.280702	0.295455	0.382716	0.530303	0	0	0	0	0	0.0144928	0	0.0116279	0.00909091	0.00819672	0.0192308	0	0.0052356	0
1674	Dpe33:52381297	0.0320513	0.25	0.31405	0.130208	0.262136	0.3	0.222892	0.163399	0.582278	0.375	0.650602	0	0	0	0.0344828	0.0169492	0	0	0.0227273	0	0.0357143	0	0	0.0208333	0
1675	Dpe36:25402171	0.12336	0.318352	0.358369	0.220779	0.306908	0.377875	0.17761	0.161325	0.354805	0.364211	0.296101	0.484581	0.175379	0.0469136	0.142169	0.0601504	0.434692	0.396226	0.43554	0.183246	0.078534	0.357683	0.154812	0.137097	0.318704
1676	Dpe29:63359326	0.0224719	0.103448	0.294118	0.166667	0.285714	0.322034	0.179775	0.268293	0.508197	0.37234	0.446429	0	0	0	0	0	0	0	0	0	0	0	0	0.021978	0
1677	Dpe20:87422300	0.00897666	0.225532	0.273973	0.192708	0.258675	0.320213	0.193694	0.202434	0.357906	0.399132	0.421452	0.0437956	0.0190931	0.0289256	0.00727651	0.077342	0.0235294	0.0455373	0.0229226	0.00797267	0.0170279	0.0617284	0.0166667	0.0240964	0.0245902
1678	Dpe28:16621522	0.103448	0.00886918	0.274448	0.403587	0.292683	0.307692	0.268687	0.295918	0.216931	0.309237	0.227848	0.00775194	0.00653595	0.00689655	0.00555556	0	0.00353357	0.00369004	0.00918485	0.00653595	0	0.00340522	0	0.00571429	0.0129032
1679	Dpe24:86384269	0.00489396	0.181818	0.239316	0.0673759	0.154812	0.234513	0.138047	0.208481	0.526882	0.453901	0.745455	0	0	0	0	0	0	0	0	0	0	0	0.010989	0	0
1680	Dpe29:56555886	0.0118343	0.037037	0.188679	0.328125	0.245902	0.169492	0.333333	0.532609	0.2	0.188235	0.317073	0	0	0	0	0	0.0285714	0	0	0	0	0	0	0	0.0217391
1681	Dpe09:16862812	0.0907195	0.0522876	0.245303	0.353066	0.295187	0.267591	0.383459	0.348469	0.144068	0.241816	0.339785	0.00591017	0.00317125	0.00333333	0.00521921	0.00762195	0.0200422	0.00185185	0.00334821	0	0.00130039	0.00208768	0.0123596	0.016684	0.0312826
1682	Dpe27:61324747	0.0154374	0.153846	0.245902	0.153094	0.220513	0.310502	0.235294	0.259868	0.338816	0.360656	0.453172	0	0	0	0	0	0	0	0	0	0	0	0	0	0
1683	Dpe23:77825677	0.1	0.029703	0.328671	0.389222	0.365385	0.342857	0.215569	0.248322	0.184211	0.222222	0.321839	0.00909091	0.0428571	0	0.0131579	0.0128866	0.00840336	0	0.017094	0.0246914	0.030303	0.0168067	0.0266667	0.0190476	0.0305344
1684	Dpe32:59206563	0.137698	0.0538462	0.271327	0.222576	0.169884	0.290885	0.137982	0.181962	0.345372	0.36991	0.52124	0.003861	0.00268817	0	0.00480769	0.0102041	0.0026178	0.0108696	0	0.0016129	0.0030349	0.00273973	0.0043956	0	0.0192771
1685	Dpe36:4922170	0.00811688	0.045977	0.281818	0.213333	0.324561	0.264706	0.305732	0.324742	0.327869	0.30303	0.340909	0.0144928	0	0	0	0.00104712	0.0405405	0	0	0.016129	0	0	0	0	0.00689655
1686	Dpe24:60997312	0.0217391	0.0652174	0.252336	0.189655	0.336842	0.307692	0.367232	0.359551	0.222222	0.192308	0.25	0	0	0	0.016	0.00161031	0	0	0	0	0	0	0	0.00588235	0
1687	Dpe11:11629126	0.0188679	0.0645161	0.283019	0.2	0.475	0.195122	0.349398	0.376344	0.0769231	0.285714	0.142857	0	0	0	0	0	0	0	0	0.0277778	0	0	0	0	0.0666667
1688	Dpe09:16925212	0.196759	0.137931	0.233383	0.201133	0.229803	0.257764	0.267257	0.310786	0.312789	0.331334	0.450683	0.013986	0.00851789	0.00403226	0.00842697	0.00793651	0.0466926	0.00612245	0.00968992	0.00869565	0.00589391	0.0155211	0.0106838	0.0208333	0.038
1689	Dpe09:15951037	0.04	0.0833333	0.232558	0.3	0.321429	0.307692	0.264706	0.296296	0.235294	0.290323	0.428571	0	0	0	0	0	0	0	0	0	0	0	0	0	0
1690	Dpe44:11228497	0.027933	0.0991736	0.202186	0.230303	0.214815	0.241935	0.25625	0.227513	0.297297	0.409091	0.528662	0	0	0	0	0	0	0	0.00680272	0.00657895	0	0	0.0106383	0.025974	0.0107527
1691	Dpe17:72441155	0.332824	0.147541	0.158963	0.11976	0.124066	0.184241	0.165829	0.164006	0.472706	0.444313	0.683314	0.00632911	0.0122449	0.0112045	0.00915332	0	0.00549451	0	0.0182927	0	0.00677966	0.00334448	0.00271003	0.00572519	0.00584795
1692	Dpe01:153448865	0.0473684	0.0744681	0.197368	0.202247	0.290541	0.20438	0.330233	0.295964	0.283465	0.343558	0.442029	0	0	0	0	0.0163043	0	0	0.0201342	0.00549451	0	0	0.00806452	0.013986	0.00884956
1693	Dpe02:50902554	0.0756193	0.0814978	0.242326	0.331723	0.269091	0.278689	0.306094	0.329787	0.22187	0.283113	0.332645	0.0145278	0.0100287	0.0078329	0.00863132	0.00258065	0.0113422	0.0091954	0.0108108	0.00677507	0.00675676	0.00934579	0.00826446	0.0104712	0.0301205
1694	Dpe24:53375849	0.291045	0.148148	0.153005	0.28	0.40566	0.221311	0.329787	0.4	0.314516	0.321244	0.225352	0.0703125	0.0321782	0	0.0210526	0.0326087	0.104101	0.0123457	0.0654762	0.0571429	0.0432432	0.0808511	0.0483871	0.0634146	0.162252
1695	Dpe09:46884421	0.0273556	0.0853659	0.278481	0.169697	0.314421	0.298153	0.215716	0.209184	0.392208	0.328125	0.508621	0.015873	0	0	0.0060423	0.00494234	0	0.00892857	0.00153374	0.0102828	0	0.00547445	0.00465116	0.019544	0.0150943
1696	Dpe19:67988557	0.0416667	0.214286	0.34375	0.102564	0.28	0.311111	0.188679	0.189655	0.5	0.448276	0.411765	0	0	0	0	0	0	0	0	0	0	0	0	0	0
1697	Dpe12:19993900	0.043771	0.0823529	0.300448	0.241558	0.273973	0.283237	0.275194	0.299035	0.318966	0.301508	0.401869	0	0	0	0	0.00118064	0	0	0.00735294	0.00598802	0.0153846	0	0	0.00392157	0.027027
1698	Dpe27:10149280	0.0881393	0.0957643	0.331498	0.300541	0.319553	0.279343	0.317621	0.277419	0.184655	0.311758	0.220408	0.00815217	0.0220441	0	0.0147059	0.0765027	0.0140086	0	0.0402116	0.0275362	0.00253807	0.016129	0.010395	0.0144	0.02375
1699	Dpe11:49549601	0	0.0357542	0.192872	0.18984	0.212	0.219318	0.26096	0.230769	0.218062	0.305031	0.554433	0.00224467	0.005	0	0.00961538	0	0.00635593	0	0.00861141	0.0037594	0.00958904	0.00675676	0.0194175	0.00847458	0.0359408
1700	Dpe09:16912200	0.0235174	0.112407	0.271967	0.108333	0.228662	0.285111	0.125926	0.118822	0.433684	0.463983	0.55804	0	0	0	0	0.00214592	0	0.00125786	0	0	0.00315126	0	0.00832466	0.00209205	0
1701	Dpe05:66608267	0.0363036	0.12766	0.329897	0.112676	0.269231	0.304878	0.30303	0.317391	0.227273	0.445122	0.361991	0	0	0	0	0	0	0	0	0	0	0	0	0.00934579	0
1702	Dpe15:35346959	0.0315956	0.0901288	0.272277	0.191589	0.270833	0.298969	0.303828	0.269755	0.260536	0.30226	0.432584	0.00477707	0.00769231	0	0	0	0.00684932	0	0.00151976	0	0	0.00105152	0.00497512	0.00520833	0.00568182
1703	Dpe25:39402251	0.0123457	0.0888889	0.340426	0.0943396	0.274725	0.230769	0.1875	0.195946	0.591837	0.457143	0.666667	0	0	0	0	0	0	0	0	0	0	0	0	0	0
1704	Dpe04:14033881	0.121076	0.0848485	0.257235	0.259524	0.231884	0.233577	0.225316	0.260638	0.303951	0.330247	0.482249	0.0318471	0.0106383	0	0.00389105	0.00694444	0.00578035	0.00826446	0	0	0	0.0131148	0	0.0101351	0.021978
1705	Dpe25:5188254	0.0160772	0.102679	0.278066	0.238924	0.332645	0.268041	0.374745	0.345898	0.168651	0.29402	0.303085	0	0	0.00200401	0.0018797	0	0	0	0.00286533	0.00607903	0.00301205	0	0.0022779	0	0.014218
1706	Dpe02:50381964	0.0128205	0.0816327	0.268775	0.146409	0.188679	0.301802	0.18018	0.162037	0.470817	0.380952	0.5	0	0	0	0	0	0	0	0	0	0	0	0.00854701	0	0
1707	Dpe14:89929956	0.136054	0.091954	0.29	0.257642	0.27933	0.288	0.329545	0.321429	0.272727	0.235772	0.308511	0.1375	0.0631579	0.121739	0.0862944	0.140078	0.240741	0.219512	0.115607	0.0785714	0.119403	0.178771	0.207143	0.162996	0.194444
1708	Dpe10:107303883	0.0542857	0.0344828	0.244444	0.131757	0.354167	0.277778	0.518519	0.45679	0.24	0.469388	0.615385	0	0.0625	0	0	0	0	0	0.00421941	0	0	0	0	0.00552486	0
1709	Dpe36:49235717	0.00740741	0.122137	0.319218	0.223108	0.364662	0.272152	0.270492	0.251012	0.247863	0.374026	0.192893	0	0	0	0	0.00359712	0	0	0	0	0	0	0	0	0
1710	Dpe31:13107894	0.00543478	0.118644	0.307143	0.139373	0.347107	0.317757	0.261146	0.316327	0.329114	0.407407	0.52381	0	0	0	0	0	0.016129	0	0.010101	0.0224719	0	0	0	0.00497512	0
1711	Dpe37:18558732	0.0191388	0.0357143	0.231884	0.245902	0.34	0.290909	0.323529	0.268293	0.105263	0.333333	0.59375	0.05	0.00735294	0	0	0.0243902	0	0	0.0185185	0	0.0384615	0.00862069	0.0263158	0	0
1712	Dpe05:79117771	0.027027	0.139571	0.25296	0.262038	0.336152	0.265543	0.344492	0.331111	0.157216	0.338137	0.263224	0.00760456	0.00208768	0.00107066	0.00306748	0.0191011	0.0123457	0.00699301	0.00327869	0.00414079	0.00332594	0.0113519	0.00465116	0.00822199	0.0161893
1713	Dpe17:98941342	0.00806452	0.0202703	0.179931	0.422222	0.440945	0.280423	0.323864	0.446154	0.137652	0.314685	0.272727	0.00288184	0.00208333	0	0	0.00444444	0.0100334	0	0.00496689	0.00138696	0.00232829	0.00274725	0.0015361	0.00240096	0.00508906
1714	Dpe40:34597150	0.0943396	0.111111	0.148936	0.308725	0.396552	0.25	0.365385	0.253623	0.125	0.289474	0.05	0	0.0454545	0	0	0.0151515	0	0	0	0.025641	0.0588235	0.0238095	0	0.0405405	0.047619
1715	Dpe34:13729295	0.0182927	0.126316	0.234286	0.17199	0.222222	0.286932	0.181818	0.205882	0.344749	0.260526	0.426273	0	0	0	0	0	0.00819672	0	0.0164835	0	0	0.00510204	0	0	0.00719424
1716	Dpe07:54783044	0.0788486	0.0949153	0.3213	0.318008	0.318043	0.295455	0.254975	0.258794	0.178295	0.361478	0.315789	0.0210379	0.0909091	0.0474407	0.0645161	0.259382	0.1	0.0516432	0.0452261	0.102564	0.0942623	0.0267857	0.0809249	0.1	0.108108
1717	Dpe28:41679705	0	0.267606	0.252174	0.25	0.225806	0.283654	0.409396	0.468354	0.163297	0.366667	0.268839	0	0	0	0	0	0	0	0.0106383	0	0	0	0	0	0
1718	Dpe17:96098956	0	0	0.233333	0.339623	0.169231	0.163934	0.263158	0.0483871	0.328571	0.398058	0.423077	0	0	0	0	0	0	0	0.0131579	0	0	0	0	0	0
1719	Dpe43:17758780	0.00458015	0.185567	0.291367	0.165882	0.249619	0.253709	0.25939	0.272947	0.359551	0.32	0.446646	0	0	0	0.0018622	0.00588235	0	0	0.00143678	0.00434783	0.003861	0	0.00571429	0.00383877	0.00380228
1720	Dpe21:50970973	0.207018	0.0249377	0.177606	0.359425	0.366803	0.201141	0.399577	0.403346	0.149893	0.304291	0.120623	0.0159705	0.0239234	0	0.0236686	0.031746	0.0356704	0	0.0465116	0.0320924	0.0552147	0.0250298	0.0115533	0.0294944	0.105063
1721	Dpe01:47860344	0.0463277	0.118959	0.24612	0.246827	0.268949	0.272251	0.342912	0.317669	0.221519	0.327711	0.327586	0.025	0.0158311	0.0105263	0.0078125	0.00660066	0.0210084	0	0.00621118	0.00992063	0.00381679	0.015873	0.00533333	0.0206718	0.027451
1722	Dpe34:59977713	0.296774	0.284672	0.271967	0.414286	0.355932	0.264706	0.319588	0.361111	0.233766	0.303371	0.262069	0.312741	0.255079	0.117647	0.251572	0.246154	0.293963	0.313665	0.251485	0.305182	0.316981	0.250438	0.317797	0.333333	0.324232
1723	Dpe40:39056390	0.216117	0.28877	0.282158	0.23796	0.27971	0.293948	0.280677	0.267742	0.296392	0.377335	0.236776	0.350932	0.279605	0.337705	0.166667	0.245033	0.332468	0.404255	0.375691	0.159398	0.268581	0.523697	0.274368	0.260291	0.241379
1724	Dpe10:82062701	0.0754717	0.17801	0.323598	0.312065	0.251168	0.333738	0.294964	0.307151	0.182598	0.240283	0.321006	0	0.0571429	0	0.0275	0	0.0144928	0.0357143	0.0106762	0.021164	0.0181452	0.00493827	0.0128205	0.0205832	0.0294118
1725	Dpe12:19994287	0.0445205	0.120879	0.337209	0.201044	0.258772	0.330049	0.217557	0.246324	0.349206	0.360577	0.442623	0	0	0	0.00757576	0	0	0	0	0	0	0	0	0.00478469	0.016
1726	Dpe23:78245901	0.0810811	0.044586	0.215116	0.229167	0.206897	0.195402	0.349057	0.35124	0.248	0.285714	0.436709	0	0	0	0	0	0	0	0	0	0.01	0.0114943	0	0.0119048	0.0507246
1727	Dpe09:47759335	0.00647249	0.0375	0.351145	0.190231	0.314815	0.279793	0.260163	0.270916	0.295082	0.362245	0.338983	0	0	0	0.00704225	0	0	0	0	0	0	0	0	0.00869565	0
1728	Dpe32:22888714	0.110092	0.117647	0.375887	0.139423	0.2875	0.296296	0.214724	0.18932	0.327434	0.416667	0.657534	0.0144928	0.010989	0.0169492	0.00746269	0.0128866	0.047619	0.0333333	0.00925926	0.0183486	0.0300752	0.0409836	0	0.0391061	0.0526316
1729	Dpe05:40247964	0.0477223	0.05	0.27591	0.304781	0.301556	0.279359	0.282092	0.252049	0.232394	0.35	0.291169	0	0	0	0	0.00408163	0.0106762	0.00452489	0	0.00107181	0	0.00531915	0	0.00211416	0.0243478
1730	Dpe36:34897742	0.00595238	0.111111	0.314516	0.175	0.381443	0.244444	0.252941	0.254144	0.231884	0.383838	0.458333	0	0	0	0	0	0	0	0	0.0181818	0.0175439	0	0	0.00917431	0.0227273
1731	Dpe16:114485122	0.0273224	0.136986	0.103093	0.0676329	0.109195	0.208333	0.161458	0.157576	0.466877	0.343537	0.55	0.0232558	0	0	0.00342466	0.0100334	0.0322581	0	0.023622	0	0.0136054	0.0190476	0.00763359	0.00760456	0.00961538
1732	Dpe09:16913776	0.0621762	0.145416	0.227941	0.116842	0.150515	0.238589	0.144641	0.18342	0.396462	0.453674	0.654989	0	0	0	0	0.00117786	0.0041365	0.00393701	0.00515996	0.00104603	0.00205339	0	0.0154799	0.0072314	0.00518135
1733	Dpe18:50303651	0.00738007	0.173333	0.336	0.194301	0.333333	0.248408	0.308458	0.291845	0.304348	0.320261	0.317073	0	0	0	0	0.00231481	0.0104167	0	0	0	0	0.00235294	0	0.00722022	0
1734	Dpe13:94354388	0	0.0857143	0.248276	0.292308	0.29078	0.25641	0.355556	0.252747	0.298851	0.292857	0.272727	0	0	0	0	0	0	0	0	0	0.00515464	0.00265957	0	0.0204082	0
1735	Dpe34:15984829	0.121951	0.142857	0.268456	0.192568	0.24	0.297297	0.328358	0.306709	0.293333	0.344828	0.425926	0.0350877	0.00434783	0	0	0	0.0204082	0	0	0	0.0136054	0.00884956	0.00653595	0	0.00819672
1736	Dpe43:35552397	0.226277	0.228571	0.25	0.182609	0.191489	0.258065	0.283333	0.390909	0.3125	0.318182	0.454545	0.192308	0.16129	0.0576923	0.12069	0.0833333	0.111111	0.125	0.129032	0.16129	0.0980392	0.115385	0.135593	0.114286	0.166667
1737	Dpe21:50938020	0.176471	0.0146893	0.213699	0.363043	0.336232	0.189394	0.388235	0.395887	0.132394	0.308594	0.139665	0.00760456	0.0318907	0	0.015873	0.0289855	0.0294464	0.004561	0.0206422	0.0247788	0.0149254	0.0228571	0.00449102	0.0116279	0.0521583
1738	Dpe15:110345702	0.0126582	0.115942	0.306569	0.147059	0.317073	0.245614	0.4	0.389961	0.108108	0.294643	0.252427	0	0	0	0	0	0	0	0	0	0	0	0	0	0
1739	Dpe30:7405775	0.028125	0.0654762	0.29803	0.183811	0.281046	0.280156	0.246801	0.268251	0.312329	0.393189	0.419476	0.003125	0.0027933	0	0.0126582	0.00668896	0	0.0120482	0.0031746	0.0078534	0.00286533	0.0022779	0.00566572	0.0183486	0.00662252
1740	Dpe16:24444673	0.0103493	0.139785	0.249143	0.144865	0.294906	0.233809	0.242673	0.295642	0.307692	0.377067	0.419476	0	0.00374532	0	0.00251256	0.00657895	0	0	0	0	0.00607903	0	0.0125261	0.0016129	0
1741	Dpe01:35374944	0.0325203	0.0461538	0.232558	0.226496	0.267081	0.284553	0.346591	0.264249	0.333333	0.321101	0.425926	0	0	0	0.0103627	0	0.0208333	0	0	0	0	0	0	0	0
1742	Dpe36:25378407	0.0411311	0.183406	0.233861	0.150898	0.236052	0.301818	0.187356	0.198254	0.361404	0.38303	0.51046	0.046729	0.0106195	0.00657895	0.010929	0.010989	0.0248227	0.00934579	0.0387324	0.0196078	0	0.0344828	0.0151515	0	0.0380184
1743	Dpe06:15840599	0.311005	0.130435	0.238411	0.306452	0.274194	0.218045	0.352174	0.322176	0.259259	0.202797	0.274725	0.126984	0.12	0.0425532	0.130435	0.0564516	0.166667	0.0714286	0.119048	0.0763889	0.0804598	0.146067	0.153153	0.179245	0.232558
1744	Dpe32:69035145	0.00772201	0.095	0.192771	0.166045	0.229358	0.195029	0.216319	0.210412	0.411642	0.390018	0.499058	0	0	0	0	0	0	0	0.0028169	0	0	0	0.0027248	0.00507614	0.00692042
1745	Dpe05:441969	0.0486111	0.0357143	0.265306	0.257143	0.0909091	0.3	0.191489	0.235294	0.317073	0.290323	0.5	0.0769231	0	0.00395257	0	0	0	0	0	0	0	0.0152672	0.00952381	0	0.0322581
1746	Dpe45:35897863	0	0.0178571	0.153846	0.128571	0.145455	0.140187	0.292683	0.282609	0.29375	0.360294	0.402655	0	0	0	0	0	0	0	0	0	0.00531915	0	0	0	0
1747	Dpe17:72473136	0.034375	0.14876	0.302424	0.202116	0.264831	0.284963	0.217346	0.223037	0.335057	0.345745	0.357513	0	0.00137931	0	0.003125	0	0	0	0.00107296	0.00342857	0.00226757	0.00133511	0.004662	0.00357995	0
1748	Dpe36:17688069	0	0.105263	0.274194	0.175439	0.342105	0.283019	0.326241	0.363636	0.037037	0.25	0.176471	0	0	0	0	0	0	0	0	0	0	0	0	0	0
1749	Dpe01:48011433	0.0230643	0.0810811	0.307971	0.176699	0.302491	0.339286	0.279778	0.336957	0.185185	0.341463	0.31875	0.00854701	0.0110701	0	0	0	0.00729927	0	0	0.00719424	0	0.00406504	0	0.0163934	0.0290698
1750	Dpe17:56682216	0.223464	0.15122	0.313131	0.37594	0.308824	0.246753	0.375	0.34	0.185185	0.253165	0.171429	0.0813397	0.202454	0.0757238	0.140684	0.203883	0.126697	0.10687	0.133891	0.153846	0.110429	0.140244	0.172897	0.172297	0.145946
1751	Dpe01:132940136	0.0102564	0.164179	0.305085	0.203767	0.310757	0.253275	0.271242	0.268603	0.298969	0.342593	0.341014	0	0	0	0.00469484	0	0	0	0	0	0	0	0.0103627	0	0
1752	Dpe03:120513360	0.0200803	0.129032	0.191304	0.234818	0.25	0.317204	0.277533	0.282407	0.297619	0.265116	0.481013	0	0	0	0	0	0.00909091	0	0	0	0	0	0.0361446	0	0
1753	Dpe33:45988248	0.0661157	0.0526316	0.282258	0.29932	0.313253	0.208333	0.274648	0.238806	0.21519	0.293478	0.421053	0	0	0	0	0	0.0588235	0	0	0	0.00775194	0	0	0	0
1754	Dpe35:45136809	0.0617284	0.0952381	0.131387	0.125749	0.0761905	0.149254	0.144068	0.161538	0.465409	0.395973	0.683616	0	0	0	0.0175439	0	0.0444444	0	0	0	0	0.0142857	0.0163934	0.0344828	0
1755	Dpe36:34877425	0.0878661	0.103774	0.241026	0.283217	0.378698	0.187097	0.40249	0.389474	0.123596	0.229167	0.175758	0	0	0	0	0	0	0	0	0	0	0	0	0	0.00671141
1756	Dpe42:14625633	0.00854701	0.140625	0.188679	0.107623	0.211679	0.168919	0.263333	0.21223	0.389744	0.359649	0.569507	0	0	0	0	0	0	0	0	0	0	0	0	0	0
1757	Dpe02:66337236	0.315152	0.284768	0.290859	0.304207	0.274834	0.287719	0.294606	0.285024	0.270541	0.279018	0.262136	0.280992	0.202247	0.262774	0.260504	0.281106	0.254386	0.275	0.376068	0.261044	0.335484	0.363136	0.351562	0.316901	0.230769
1758	Dpe11:52232403	0.0855263	0.0227273	0.236111	0.195946	0.266667	0.230769	0.247863	0.298077	0.347826	0.308511	0.532468	0	0	0	0	0	0.011236	0	0	0	0.015625	0.00763359	0	0.0294118	0.0142857
1759	Dpe08:63268927	0.152174	0.00760456	0.190476	0.242857	0.442308	0.204082	0.298507	0.32967	0.209677	0.303797	0.238095	0.016	0	0	0	0	0.0289855	0.00675676	0.0298507	0	0.0277778	0.008	0.0218341	0.0163934	0
1760	Dpe28:41679528	0.0769231	0.326923	0.219178	0.210526	0.222222	0.221757	0.311558	0.325472	0.212789	0.369845	0.293443	0.02	0	0	0	0	0	0	0	0	0	0	0.0350877	0	0
1761	Dpe11:22390496	0.0836653	0.130435	0.137821	0.0673401	0.141343	0.190909	0.145278	0.153034	0.408163	0.357456	0.562986	0	0	0	0	0	0	0	0	0	0	0	0	0	0
1762	Dpe23:46079024	0.0271739	0.0434783	0.0601504	0.118182	0.132597	0.184	0.1	0.132075	0.504348	0.375	0.648402	0	0	0	0	0	0	0	0	0	0	0.00478469	0	0	0.032967
1763	Dpe44:22265523	0	0.0761905	0.259887	0.173077	0.338542	0.236025	0.292308	0.364035	0.236181	0.3125	0.311558	0	0	0	0	0	0	0	0	0	0	0.00671141	0.0147059	0	0
1764	Dpe37:47397482	0	0	0.295238	0.22	0.333333	0.185714	0.393443	0.293103	0.196721	0.325843	0.246377	0	0	0	0	0	0	0	0	0	0.00383142	0.0222222	0	0	0
1765	Dpe28:38342915	0.0533141	0.118182	0.170213	0.108225	0.212963	0.174274	0.251366	0.31087	0.351201	0.37594	0.384514	0	0.0149254	0	0	0	0	0	0	0	0	0	0.00591716	0	0
1766	Dpe32:11536399	0.00816327	0.193662	0.276112	0.182383	0.321678	0.259645	0.344075	0.335895	0.202368	0.344108	0.253125	0	0	0.00104603	0.00234192	0.00995025	0.00341297	0	0.00284495	0	0.00726392	0.00255428	0.00212766	0.0052356	0.00271003
1767	Dpe42:41934316	0	0.144958	0.057971	0.112903	0.0642458	0.297094	0.00858369	0	0.418085	0.319915	0.456684	0	0	0	0.002	0	0	0.0134228	0	0	0.00701754	0	0.0310078	0.00689655	0
1768	Dpe31:76357694	0.0125	0.233333	0.207059	0.158996	0.245033	0.270186	0.2529	0.298206	0.319892	0.296675	0.466513	0	0	0	0	0.0120482	0	0	0	0	0	0	0.00829876	0	0
1769	Dpe33:52173793	0.0410959	0.111111	0.389831	0.149123	0.382979	0.310345	0.225352	0.09375	0.5	0.42	0.46875	0	0	0	0	0	0	0	0	0	0	0	0	0.047619	0
1770	Dpe06:105913912	0.00724638	0.011236	0.223684	0.146341	0.2	0.293706	0.40625	0.363095	0.242991	0.344371	0.267717	0	0	0	0	0	0	0	0	0	0.04	0	0.015544	0.0122449	0.0078125
1771	Dpe40:39058282	0.356643	0.339286	0.313158	0.258333	0.264615	0.298295	0.291667	0.22293	0.334071	0.297398	0.2125	0.441558	0.268657	0.453278	0.332494	0.316092	0.359606	0.458333	0.457143	0.278481	0.417241	0.619583	0.405303	0.30445	0.325792
1772	Dpe20:42746112	0.0393617	0.0444444	0.0238095	0.0491803	0.138889	0.166667	0.0365854	0.021978	0.236559	0.273973	0.410323	0	0	0	0.00277778	0	0	0	0	0.00740741	0	0	0.00529101	0	0.0746269
1773	Dpe13:13388566	0.0204082	0.0172414	0.391089	0.354839	0.240964	0.235294	0.326829	0.284211	0.141176	0.179245	0	0	0	0	0	0	0	0	0	0	0	0	0	0.00925926	0.00995025
1774	Dpe06:94894546	0.0413589	0.11	0.261411	0.200864	0.224044	0.279152	0.278607	0.284974	0.288809	0.328877	0.363014	0	0	0	0.00369004	0	0.030303	0.0107527	0	0.00952381	0	0.00909091	0.00564972	0	0.0274725
1775	Dpe11:11575261	0.0512821	0.0972222	0.282051	0.209877	0.41573	0.27907	0.25731	0.308411	0.0857143	0.320513	0.473684	0.0196078	0	0	0.00877193	0.017094	0.03125	0	0	0	0.0117647	0	0	0.0265957	0.0350877
1776	Dpe42:8507703	0.117647	0.29375	0.214286	0.451613	0.142857	0.268293	0.2	0.275862	0.258621	0.375	0.229167	0.263158	0.167364	0.1875	0.147651	0.243243	0.346939	0.210084	0.228723	0.0965909	0.18254	0.244186	0.209877	0.233161	0.284585
1777	Dpe18:50299413	0.0285714	0.0144928	0.359281	0.195584	0.27972	0.289855	0.242775	0.192118	0.285714	0.442308	0.52459	0	0	0	0	0.00311526	0.0128205	0	0	0	0.0105263	0.00777202	0.00917431	0.0121951	0
1778	Dpe27:48561029	0.540462	0.0372093	0.142857	0.445378	0.328571	0.24	0.355372	0.328	0.172414	0.229885	0.153846	0.0188679	0.0795455	0.142857	0.284091	0.00221729	0.167939	0.0184049	0.161905	0.331933	0.147826	0.215827	0.0526316	0.133333	0.21875
1779	Dpe34:56881904	0	0.0512821	0.15873	0.0625	0.18	0.241935	0.25	0.333333	0.370968	0.328947	0.45614	0	0	0	0	0	0	0	0	0	0	0	0	0	0.0163934
1780	Dpe13:21842288	0.010989	0.0689655	0.333333	0.255319	0.2	0.290323	0.317073	0.326087	0.217391	0.296296	0.192308	0	0.117647	0	0	0	0	0	0	0	0	0	0	0	0
1781	Dpe18:65590011	0.00254453	0.184615	0.283696	0.214208	0.269639	0.289247	0.274468	0.31383	0.251908	0.295405	0.294829	0.00408163	0.00342466	0.00294985	0.0113314	0.00530504	0.00765697	0	0.00347222	0.00806452	0.00324675	0.0011534	0.0179641	0.015544	0.00869565
1782	Dpe22:44073361	0.00209864	0.08	0.382821	0.260963	0.382483	0.325081	0.351235	0.320043	0.111111	0.313369	0.0461216	0.00126904	0	0	0	0.00327154	0	0	0	0	0	0.00320856	0	0.00216685	0.0018315
1783	Dpe36:4912900	0.00952381	0.0654206	0.393939	0.177852	0.246377	0.266667	0.270115	0.257732	0.333333	0.265306	0.470588	0.00990099	0.0363636	0	0.0172414	0.0324074	0.0458015	0.0454545	0.0357143	0.0701754	0.0454545	0.025641	0.0181818	0.0075188	0.0666667
1784	Dpe11:5457694	0.00111483	0.0932755	0.235885	0.213685	0.282297	0.270426	0.356627	0.347015	0.180124	0.280182	0.292887	0.00236407	0.00350877	0.00145349	0.00115075	0	0.00233645	0	0	0	0.00110742	0.00390117	0	0.00224215	0.00478469
1785	Dpe07:93254793	0.0133929	0.110169	0.27476	0.153153	0.194946	0.33119	0.175439	0.181495	0.387833	0.39255	0.4	0	0.01	0	0	0	0	0	0	0	0	0	0.00862069	0.00653595	0
1786	Dpe23:78173799	0.0639535	0.0139721	0.234657	0.313846	0.271605	0.153614	0.327128	0.383099	0.157143	0.146453	0.518033	0	0	0	0.0261438	0	0.0047619	0	0	0.00529101	0.00621118	0.00425532	0.00289855	0	0.0117647
1787	Dpe02:141877478	0	0	0.0909091	0.103448	0.277778	0.296296	0.205882	0.0344828	0.31746	0.258065	0.483146	0	0	0	0	0	0	0	0	0	0	0	0	0	0
1788	Dpe03:109755366	0.0140693	0.116424	0.321014	0.140875	0.312303	0.261798	0.29724	0.318966	0.211829	0.320635	0.284574	0	0	0.00141844	0	0.00106724	0	0	0.00133869	0.002849	0.0017452	0	0.00149701	0.00105374	0.00250627
1789	Dpe45:22342753	0.030303	0.05	0.257143	0.22	0.246575	0.170732	0.383333	0.407895	0.269231	0.227273	0.37931	0	0	0	0	0	0.0116279	0	0	0	0	0	0	0	0.131148
1790	Dpe09:47758220	0	0.047619	0.272251	0.160819	0.300613	0.246269	0.324176	0.326923	0.269565	0.363057	0.380282	0	0	0	0	0	0	0	0	0.0078125	0	0	0	0.014218	0.0136986
1791	Dpe33:25333653	0.23	0.207108	0.319797	0.416667	0.185185	0.212121	0.340909	0.419355	0.283186	0.253247	0.0769231	0.174164	0.205782	0.166667	0.110692	0.208791	0.306527	0.110594	0.272011	0.193717	0.261628	0.205529	0.194543	0.233372	0.269737
1792	Dpe17:38760543	0	0.0747664	0.255696	0.192737	0.291096	0.221818	0.309804	0.279476	0.253298	0.311364	0.330909	0	0	0	0	0	0	0	0	0	0	0	0	0.00413223	0.00806452
1793	Dpe09:81080269	0.0384615	0.0864198	0.343284	0.155063	0.282209	0.231884	0.273148	0.274368	0.397959	0.393939	0.380952	0	0	0	0.0285714	0	0	0	0	0	0.0217391	0.016129	0	0	0.0333333
1794	Dpe25:36308884	0.162162	0.0634921	0.226667	0.219048	0.32	0.304348	0.298246	0.282258	0.26087	0.229358	0.342593	0.0857143	0.0875	0.173333	0.0621762	0.0217391	0.1	0.025	0.130719	0.0866142	0.0955414	0.174312	0.105882	0.100629	0.128205
1795	Dpe01:87899548	0.0147929	0.0472973	0.212766	0.189448	0.311864	0.290456	0.301047	0.29589	0.218182	0.347328	0.347826	0.00653595	0	0	0.00601202	0.00694444	0.00490196	0	0.00854701	0.00287356	0.0172414	0.00320513	0.0131579	0.0025	0.0190476
1796	Dpe14:42774261	0.0594059	0.0235294	0.215909	0.278912	0.251656	0.149425	0.378788	0.349693	0.216667	0.227907	0.503401	0.0145985	0.00392157	0	0.00446429	0	0.00416667	0.00483092	0.0159574	0.0318182	0.0196078	0.010989	0.00829876	0.00843882	0.0654206
1797	Dpe09:129795944	0	0.0357143	0.220779	0.232558	0.315789	0.311111	0.3	0.473684	0.09375	0.225	0.0769231	0	0	0	0	0	0	0	0.0192308	0	0	0	0	0	0
1798	Dpe18:59293029	0.0566038	0.08	0.214286	0.225806	0.385542	0.192308	0.364583	0.321429	0.115385	0.291667	0.133333	0.0555556	0	0	0.0238095	0.0135135	0	0	0.0192308	0	0.0322581	0.0140845	0	0.029703	0.0689655
1799	Dpe10:122286196	0.021978	0.0294118	0.296296	0.188235	0.162791	0.241379	0.106061	0.333333	0.5	0.333333	0.431034	0	0	0	0	0	0	0	0	0	0	0	0	0	0
1800	Dpe06:15832037	0.0338983	0.10687	0.20712	0.27027	0.229508	0.256506	0.361396	0.305769	0.162393	0.298013	0.271739	0	0.00877193	0	0.0058651	0	0.0104712	0	0	0	0	0.00666667	0	0	0.00983607
1801	Dpe27:5201932	0.179207	0.241245	0.219424	0.225659	0.241169	0.284994	0.353846	0.307876	0.26072	0.330827	0.210674	0.118705	0.0636758	0.0548628	0.0503513	0.0914221	0.178	0.212996	0.0832328	0.0519952	0.0515337	0.0783848	0.121001	0.0838052	0.112628
1802	Dpe08:54611106	0.0153322	0.0585586	0.305389	0.221429	0.395028	0.276923	0.273002	0.2443	0.0869565	0.402597	0.113475	0	0	0	0	0.00436681	0.00621118	0	0	0	0.0037037	0	0.00278552	0.00757576	0
1803	Dpe40:55252561	0.0238908	0.125	0.121547	0.0839161	0.107383	0.190184	0.248731	0.154639	0.362069	0.36039	0.455635	0	0	0	0	0.00757576	0.025	0.0425532	0	0	0	0.00680272	0	0	0.00806452
1804	Dpe37:18537990	0.00668896	0.0727273	0.342593	0.170984	0.234568	0.3	0.336283	0.308333	0.2	0.285714	0.382979	0	0	0	0	0	0	0	0	0	0	0	0	0	0
1805	Dpe21:79457461	0.294227	0.404255	0.247934	0.403846	0.162162	0.316832	0.238095	0.287671	0.276074	0.336449	0.24031	0.357143	0.295337	0.389706	0.331361	0.309227	0.157303	0.318182	0.302752	0.378788	0.369565	0.238372	0.218447	0.236364	0.285714
1806	Dpe42:16790213	0.0727273	0.136364	0.190476	0.255319	0.424658	0.339623	0.326923	0.271186	0.12	0.18	0	0	0	0	0.0434783	0.0142857	0	0	0.0294118	0.0263158	0.05	0.0217391	0.0384615	0.0638298	0
1807	Dpe37:39837669	0.11898	0.0882353	0.288591	0.205752	0.333333	0.225225	0.390511	0.277286	0.134021	0.354331	0.218182	0.0117647	0.015873	0	0.0111111	0.0102389	0	0	0.047619	0.019802	0.0227273	0.00546448	0.0217391	0.016129	0.0625
1808	Dpe07:94110109	0.0233546	0.092	0.240964	0.153076	0.230624	0.211268	0.244409	0.263158	0.280822	0.363484	0.510092	0	0	0	0.00127065	0	0	0	0.00779221	0.00322581	0	0	0.00316456	0.00431499	0
1809	Dpe43:27481255	0.039823	0.0714286	0.236364	0.18593	0.253012	0.213675	0.290909	0.26087	0.320988	0.309735	0.516484	0	0	0	0	0	0	0	0	0	0	0	0	0.00671141	0
1810	Dpe36:49479747	0.0456026	0.0322196	0.271006	0.254257	0.307039	0.216435	0.272397	0.277321	0.195067	0.235499	0.442739	0.00238095	0.00687285	0	0.00561167	0.00464576	0.00708383	0.00326264	0.0071599	0	0.00164474	0.0111483	0.00481348	0.00819672	0.0127315
1811	Dpe30:5754564	0.0163934	0.0877193	0.295918	0.168067	0.302817	0.265306	0.272289	0.234192	0.306452	0.367769	0.5625	0.0183486	0	0	0.00675676	0	0	0	0	0.00404858	0.00413223	0.00829876	0.005	0.00266667	0.0542986
1812	Dpe35:62952439	0.0229885	0.0337079	0.181319	0.298077	0.441176	0.237288	0.420455	0.432836	0.104478	0.37931	0.189873	0	0.00518135	0	0.00250627	0.00319489	0	0	0	0	0	0	0	0.00333333	0.00512821
1813	Dpe30:5752450	0.0813953	0.258621	0.225352	0.184502	0.330435	0.302752	0.289216	0.232558	0.2625	0.445545	0.408451	0.115385	0.0617978	0.159574	0.0555556	0.281967	0.180328	0.190476	0.0769231	0.130081	0.205357	0.174603	0.10989	0.0955056	0.211765
1814	Dpe17:77087274	0.0575	0.107923	0.295261	0.153846	0.230483	0.312808	0.175758	0.18665	0.391405	0.383353	0.319527	0.0121951	0.0219224	0.0310966	0.0229111	0.0357143	0.0681319	0.0266667	0.046332	0.0238532	0.0177419	0.0513479	0.0525624	0.048366	0.0393375
1815	Dpe11:11575979	0.0337079	0.0754717	0.252427	0.236287	0.356322	0.306818	0.328042	0.27381	0.0769231	0.287671	0.1	0	0	0	0	0.00492611	0	0	0	0.0120482	0.031746	0.00952381	0.0298507	0.00558659	0.0434783
1816	Dpe40:16133442	0.0757363	0.077728	0.251969	0.299862	0.336538	0.228412	0.374631	0.363764	0.119718	0.269394	0.21751	0.0115942	0.0127226	0.00110497	0.00952381	0.0195258	0.0381356	0.0142518	0.0211443	0.00738007	0.00546448	0.0261348	0.00658762	0.00775194	0.0258993
1817	Dpe33:25332673	0.230769	0.184874	0.257426	0	0.333333	0.375	0.47619	0.5	0.234694	0.236364	0.428571	0.112219	0.183946	0	0.0739857	0.111111	0.19125	0.0517052	0.230928	0.195652	0.226852	0.195499	0.125964	0.175192	0.236402
1818	Dpe34:38026887	0	0.0714286	0.247059	0.273775	0.306818	0.275281	0.354651	0.28	0.0833333	0.229885	0.233333	0	0	0	0	0	0	0	0	0	0	0	0	0	0.09375
1819	Dpe08:63647434	0.00970874	0.037594	0.26158	0.282895	0.31405	0.290419	0.327225	0.294444	0.188679	0.212025	0.222222	0.00327869	0	0.0148515	0.00186567	0.0367454	0.0123457	0	0.00268097	0.00294985	0.00847458	0.0140845	0.0101833	0.00670017	0.018018
1820	Dpe23:76058218	0.00420168	0.265882	0.275058	0.134593	0.280788	0.298837	0.172209	0.175659	0.367133	0.385986	0.348288	0	0	0	0	0	0	0	0	0	0	0	0	0	0
1821	Dpe26:47128447	0.0128205	0.117647	0.383513	0.196429	0.307292	0.240642	0.21843	0.246032	0.226891	0.275862	0.416667	0	0	0	0	0	0.00970874	0	0	0	0.00826446	0.00787402	0	0.00348432	0.0190476
1822	Dpe20:21800855	0.00243309	0.126126	0.297143	0.206501	0.309375	0.263844	0.280702	0.282192	0.282609	0.280255	0.278788	0	0	0	0	0.00419287	0.0277778	0	0	0	0	0	0	0	0.0322581
1823	Dpe45:16129369	0.028436	0.146853	0.205	0.165644	0.211073	0.236667	0.257282	0.28655	0.342975	0.29927	0.611702	0.00609756	0.00598802	0	0.00346021	0.0464286	0.0124224	0	0.0031746	0	0.00287356	0.00395257	0.00438596	0	0.0153846
1824	Dpe12:68214807	0.0287253	0.0212766	0.239437	0.237903	0.317949	0.273973	0.318386	0.270492	0.166667	0.258993	0.333333	0	0	0	0	0	0	0	0.00621118	0	0.00588235	0	0	0.005	0.0328638
1825	Dpe37:16430486	0.218487	0.0705882	0.278689	0.184524	0.282258	0.195652	0.284672	0.285714	0.242424	0.335135	0.325581	0	0	0	0	0	0	0	0	0	0	0	0	0	0
1826	Dpe43:35551991	0.198953	0.2	0.269231	0.254777	0.27027	0.285714	0.273743	0.231707	0.33871	0.301075	0.282051	0.311111	0.166667	0.144444	0.24359	0.1	0.125	0.454545	0.256098	0.304348	0.202703	0.148148	0.392405	0.163043	0.2
1827	Dpe07:42272583	0.0230769	0.068323	0.246512	0.134615	0.249071	0.225919	0.255814	0.248773	0.302158	0.345753	0.418856	0	0.00380952	0	0.00384123	0.00118343	0	0.00485437	0.00344234	0.00344828	0.00204499	0	0	0.00597015	0.00795756
1828	Dpe15:119546074	0.0119048	0.1	0.272727	0.21118	0.311828	0.318182	0.292308	0.257812	0.25	0.152778	0.438596	0	0.0178571	0.0571429	0	0.0166667	0	0	0	0	0	0.0117647	0	0.0169492	0
1829	Dpe15:121298640	0	0.06	0.423077	0.252747	0.297297	0.290909	0.333333	0.277778	0.0243902	0.243243	0.0769231	0	0	0	0	0	0.025	0	0	0.0181818	0	0	0	0.0188679	0.0491803
1830	Dpe29:64160207	0	0.0147059	0.262009	0.187831	0.307359	0.304348	0.24183	0.186207	0.403361	0.325967	0.526882	0	0	0	0.00231481	0.012987	0	0	0	0	0	0	0	0	0
1831	Dpe18:50290409	0.0178571	0.108696	0.413174	0.204698	0.222222	0.33	0.188811	0.1875	0.264151	0.423423	0.277778	0	0	0	0	0	0	0	0	0	0	0	0	0	0
1832	Dpe09:16873723	0.0357143	0.0674646	0.263771	0.191398	0.261099	0.236757	0.221987	0.187764	0.285867	0.363927	0.418432	0.00220264	0	0	0.00105152	0.0057554	0.00207254	0	0.00107527	0	0.00485437	0	0.00976139	0.0104932	0.00625652
1833	Dpe46:15302567	0.040404	0.15	0.255102	0.256809	0.263158	0.175824	0.297143	0.319277	0.196721	0.355769	0.181818	0	0	0	0.0204082	0	0.0285714	0	0	0.0444444	0.0181818	0	0	0	0
1834	Dpe29:85341058	0	0.037037	0.25	0.188679	0.25	0.38	0.3	0.333333	0.136986	0.305556	0.279661	0	0.025	0	0	0	0	0	0.00485437	0	0	0	0	0	0
1835	Dpe25:39786883	0.0281385	0.0531646	0.228999	0.241915	0.335165	0.230964	0.34058	0.312024	0.15427	0.270667	0.331158	0.00462963	0.00225989	0.00321199	0.00414938	0.0021692	0.00501672	0.00392157	0.00743889	0.00105152	0.00422386	0.00111111	0.0021097	0.00519211	0.00878294
1836	Dpe02:83047020	0.055788	0.0510204	0.254902	0.25	0.34252	0.26378	0.378299	0.358663	0.145833	0.138298	0.201258	0	0	0	0	0.00606061	0.00970874	0	0.00714286	0	0.005	0.00230947	0	0.00721154	0.00884956
1837	Dpe31:66195258	0.0119048	0.107692	0.178862	0.134921	0.353659	0.222222	0.322034	0.244898	0.229885	0.264368	0.481203	0	0	0	0	0.00684932	0	0	0.0106383	0	0	0	0	0.00735294	0
1838	Dpe01:71655292	0.114754	0.213115	0.305344	0.391858	0.333333	0.33119	0.214149	0.174194	0.19802	0.251029	0.2	0.0178571	0.0582524	0	0.027027	0.0253165	0.0833333	0.0769231	0.0486111	0.0242424	0.0365854	0.092437	0	0.0520833	0.176
1839	Dpe37:18532942	0.0240964	0.05	0.276423	0.172414	0.351852	0.186275	0.410072	0.379562	0.192308	0.183908	0.204545	0	0	0	0	0	0.025974	0	0	0	0	0	0.0078125	0.0174419	0.0185185
1840	Dpe23:77884846	0.0707071	0.0144928	0.310345	0.411765	0.189189	0.3	0.203125	0.253521	0.0625	0.215909	0.451613	0	0	0	0	0	0	0	0	0	0	0	0	0.00806452	0
1841	Dpe09:50439831	0.172131	0.106195	0.195122	0.305439	0.300578	0.221311	0.383051	0.302632	0.160256	0.205607	0.2	0.0155039	0.016129	0.0150943	0.0165746	0.0180723	0.0133333	0.0615385	0.0314961	0.023622	0.025	0.0277778	0.0180723	0.0372671	0.0888889
1842	Dpe18:51285967	0.296296	0.282353	0.368421	0.3	0.344828	0.282051	0.4	0	0.153846	0.24	0.2	0.171429	0.268519	0.105263	0.357143	0.266667	0.22449	0.298507	0.240741	0.294574	0.270833	0.354167	0.16092	0.25	0.288462
1843	Dpe46:17958755	0.0824742	0.2	0.295775	0.25	0.231884	0.225806	0.202381	0.277228	0.320755	0.238095	0.44898	0.0555556	0.0441176	0.025641	0.0273973	0.0823529	0.0512821	0.16	0.0344828	0	0.0384615	0.139785	0.0655738	0.0804598	0.0392157
1844	Dpe27:57810294	0.0454545	0	0.413793	0.2	0.3	0.285714	0.283582	0.243902	0.264151	0.2	0.193548	0	0	0	0	0	0	0	0	0	0	0	0	0	0
1845	Dpe33:29911036	0.0992908	0.0720524	0.226027	0.25	0.229927	0.259434	0.311005	0.276699	0.227364	0.268889	0.414815	0.0718686	0.0694006	0.0561404	0.0447094	0.0634518	0.0970588	0.0597015	0.0457516	0.0560748	0.0608	0.0769231	0.0696095	0.0657051	0.135093
1846	Dpe14:86096927	0.155738	0.035	0.238938	0.202778	0.24058	0.322129	0.3	0.278261	0.269737	0.231707	0.337705	0.0204082	0.0409357	0.0235294	0.0417827	0.1	0.0148368	0.00593472	0.0539846	0.01983	0.0380623	0.0298913	0.0268097	0.0373563	0.0116618
1847	Dpe32:21417156	0.00564972	0.0606061	0.231013	0.143322	0.196581	0.251412	0.316568	0.30914	0.254181	0.299685	0.402299	0	0	0	0.00247525	0	0	0.0131579	0	0	0.00298507	0.0031746	0.00634249	0.00201613	0.0276923
1848	Dpe08:120876799	0	0.03125	0.302326	0.310811	0.428571	0.333333	0.363636	0.195122	0.150943	0.20339	0.166667	0	0	0	0	0	0	0	0	0	0	0	0	0	0
1849	Dpe03:120506808	0.0357143	0.0454545	0.248485	0.182857	0.144	0.179191	0.297753	0.221649	0.326667	0.340426	0.453988	0	0	0	0	0	0	0	0.00757576	0.00473934	0	0	0.00934579	0	0
1850	Dpe32:20631733	0.0789474	0.217647	0.262295	0.244635	0.238329	0.292089	0.247059	0.301587	0.251685	0.28246	0.289926	0.0449438	0.0434783	0.0129032	0.0687023	0.0126582	0.0616438	0.0267857	0.057971	0.0412698	0.00606061	0.0368272	0.0595238	0.064	0.112628
1851	Dpe05:14485897	0.13253	0.0285714	0.30303	0.257732	0.371429	0.452381	0.173913	0.2	0.0952381	0.172414	0.181818	0	0	0.0526316	0.08	0.00512821	0	0	0.0869565	0	0	0.03	0.0357143	0.0444444	0.0410959
1852	Dpe10:42974948	0.0236842	0.0702703	0.307229	0.223776	0.336391	0.240602	0.339357	0.308594	0.0935673	0.208163	0.155556	0.00485437	0	0	0	0.00102669	0	0	0.00634921	0.00334448	0	0.00235294	0	0.012987	0
1853	Dpe27:48561117	0.243083	0.0239234	0.162791	0.260163	0.343434	0.22807	0.234043	0.329193	0.153846	0.351064	0.347826	0.027027	0.0119048	0	0.0526316	0.0043956	0.0267857	0	0.020202	0.00904977	0.0108696	0.047619	0.0196078	0.0449438	0.0352941
1854	Dpe27:61324746	0.0154374	0.129032	0.245968	0.128205	0.208122	0.289593	0.209386	0.233766	0.314381	0.322314	0.433333	0.0140845	0	0	0	0.00124844	0	0	0.00568182	0.00862069	0.00724638	0	0	0	0.0125
1855	Dpe25:7110885	0.0634921	0.0784314	0.276978	0.225524	0.330739	0.228956	0.340708	0.314465	0.117647	0.276316	0.176	0	0.00675676	0	0.00322581	0.016129	0.00763359	0	0.00526316	0.00911854	0.00645161	0.00925926	0	0.0413793	0.0519481
1856	Dpe11:30377808	0.015625	0.00854701	0.117117	0.088	0.0891089	0.111111	0.0361011	0.0526316	0.346278	0.289256	0.542857	0	0	0	0	0	0	0	0	0	0	0	0.0160428	0	0
1857	Dpe34:38011003	0	0.285714	0.266409	0.1725	0.327434	0.256522	0.273543	0.327014	0.243902	0.331658	0.315789	0	0	0	0	0	0	0	0	0	0	0	0	0	0
1858	Dpe05:24801917	0.004	0.05	0.266129	0.263158	0.214953	0.210084	0.338542	0.323944	0.148515	0.317757	0.139535	0	0.0116279	0	0.00625	0.0045045	0.0217391	0.0120482	0	0.00804829	0	0.012987	0	0.00628931	0.0442478
1859	Dpe42:11169365	0.130129	0.0955224	0.327273	0.181034	0.279302	0.263736	0.230971	0.246493	0.289157	0.297767	0.296651	0	0	0	0	0	0	0	0	0	0	0.00319489	0.00892857	0.0112994	0.0108108
1860	Dpe46:18212629	0.22807	0	0.25	0.142857	0.238095	0.333333	0.189189	0.285714	0.375	0.235294	0.52	0.0357143	0	0	0	0	0	0	0.0277778	0.047619	0	0	0.0769231	0	0
1861	Dpe04:5364076	0	0.011976	0.270386	0.24424	0.294118	0.253968	0.281437	0.340659	0.131783	0.272727	0.276786	0	0	0	0	0	0	0	0	0	0	0	0	0	0
1862	Dpe20:21779958	0.013624	0.148649	0.2375	0.160793	0.249084	0.269962	0.218837	0.228346	0.352941	0.333333	0.486726	0.00775194	0	0	0	0	0	0	0.003367	0	0	0.00387597	0	0.00293255	0.00847458
1863	Dpe10:82048788	0.0273973	0.26087	0.241838	0.136541	0.199761	0.284706	0.217857	0.209861	0.297619	0.310256	0.525517	0.00529101	0.0222222	0	0.00581395	0	0.030303	0	0.0106762	0.00625	0.00849858	0.0141343	0.022779	0.015534	0.0222222
1864	Dpe27:7294397	0.428571	0.173469	0.268519	0.155556	0.321739	0.284314	0.347222	0.315789	0.205426	0.264368	0.292683	0.194617	0.0580357	0.211078	0.181159	0.237624	0	0.139535	0.218094	0.153846	0.131579	0.14	0.168878	0.157398	0.181818
1865	Dpe01:37701202	0.00598802	0.0172911	0.231362	0.168591	0.216535	0.223164	0.144928	0.141956	0.42623	0.344023	0.572881	0	0	0	0	0	0.0116279	0	0.016129	0	0	0	0	0	0
1866	Dpe10:82062703	0.0465839	0.200351	0.293981	0.282407	0.227594	0.300606	0.275089	0.276796	0.191797	0.213948	0.352765	0.0144231	0.0280374	0	0.032419	0.0138889	0	0.0172414	0.01649	0.016129	0.0162933	0.00372208	0.00842105	0.0223368	0.0447761
1867	Dpe09:8702035	0.185185	0.0472103	0.21028	0.3	0.288462	0.268456	0.290727	0.292035	0.2	0.260062	0.288952	0	0	0.0220994	0.0350877	0.107143	0.0133333	0.0268456	0.0352113	0.00699301	0.0283019	0.0140845	0.0176991	0.038835	0.0380952
1868	Dpe05:78857454	0.003663	0.12963	0.131868	0.0661765	0.07	0.205128	0.0825688	0.133858	0.387435	0.42029	0.446483	0	0	0	0	0	0	0	0	0	0.0133333	0	0.0128205	0	0
1869	Dpe16:114404334	0.0114286	0.113793	0.265645	0.155056	0.257184	0.20788	0.268973	0.226501	0.266568	0.339492	0.412346	0	0	0	0	0	0.0042735	0	0.00229885	0	0.0083682	0	0.00377358	0.00369004	0.00623053
1870	Dpe06:25933867	0.0739437	0.0879479	0.238095	0.22084	0.307309	0.270936	0.296012	0.299689	0.204678	0.237885	0.310204	0.0197628	0.0125261	0.0115274	0.0138249	0.0214724	0.0174825	0.0133333	0.0276498	0.00601202	0.0103093	0.0122549	0.0121212	0.0182186	0.0442478
1871	Dpe26:73791165	0	0.0441176	0.151685	0.0789474	0.104839	0.210256	0.156757	0.124224	0.445026	0.410405	0.568966	0	0	0	0	0	0	0	0	0	0	0	0	0	0
1872	Dpe13:23221079	0	0.0625	0.176471	0.212766	0.5	0.226415	0.234043	0.296296	0.222222	0.309091	0.322581	0	0	0	0	0	0	0	0	0	0.0222222	0	0	0.00877193	0
1873	Dpe31:2834011	0.190476	0.0727273	0.315789	0.292683	0.186047	0.314286	0.258621	0.258065	0.285714	0.216216	0.333333	0.0709382	0.147059	0.190476	0.132353	0	0.0784314	0.057423	0.0950413	0.2	0.147059	0.0984615	0.0720339	0.0900901	0.160714
1874	Dpe32:12939952	0.0184582	0.0477299	0.311138	0.21781	0.330882	0.255896	0.218477	0.230024	0.262019	0.308673	0.256318	0.0042328	0.0105758	0.00114155	0.0022779	0.00344432	0.00839161	0.00114943	0.00734523	0.00542741	0.00935673	0.00829876	0.00349243	0.00672646	0.0249688
1875	Dpe11:11575042	0.013986	0.0967742	0.345794	0.137652	0.371429	0.291667	0.302198	0.306034	0.0526316	0.318681	0.12	0.031746	0	0	0	0	0	0	0.0111111	0.00961538	0	0.00769231	0	0.00985222	0
1876	Dpe16:24469417	0.0364026	0.177419	0.224719	0.131313	0.17122	0.276481	0.251825	0.218284	0.373984	0.325914	0.490157	0	0.00793651	0	0	0	0.0227273	0	0.00480769	0	0.0135135	0.010101	0.00934579	0.0106007	0.029703
1877	Dpe36:30400257	0.10929	0.15748	0.210526	0.187075	0.24	0.266504	0.314583	0.300226	0.25254	0.284034	0.262275	0.0461538	0	0	0.0140845	0	0.00961538	0	0.0384615	0	0	0.023622	0	0	0.0357143
1878	Dpe30:19731573	0.027027	0	0.18	0.285714	0.3	0.269231	0.303571	0.269231	0.272727	0.276596	0.2	0	0.0238095	0	0	0	0	0	0	0	0.00952381	0	0	0	0
1879	Dpe03:58780261	0.0276243	0.0666667	0.262195	0.184109	0.353261	0.284768	0.344498	0.275229	0.154639	0.383333	0.272727	0.0163934	0	0	0	0	0	0	0	0	0	0	0	0	0
1880	Dpe18:50290399	0.0350877	0.0851064	0.42515	0.212625	0.252252	0.346535	0.170213	0.175182	0.196429	0.37963	0.245283	0	0	0	0	0	0.015873	0	0	0	0	0	0	0	0
[truncated: 11,697 more rows]

## Sheet: Fig_6b_data
	Unnamed: 0	Ret	ANC	BrL	VL	Sup	BuL	OLe	OLl	SG	Sub	GFL	BM	DCI	Hep	MDC	Tes	MVI	Man	Hea	MVC	Gil	Kid	Ten	Suc	MDI
[truncated: 25 more rows]

[truncated: 33 more sheets: Fig_6d, Fig_6d_WNN_Stats, Fig_6d_WN_Stats, Fig_6d_Weighted_Avgs_Stats, Fig_6e, Fig_6f, Fig_6f_stats_Rec, Fig_6f_stats_Syn, Fig_6g, Fig_6g_stats_Rec, Fig_6h, Fig_6h_stats_Rec, Fig_6i, Fig_6i_stats_Rec, Fig_7b_log10tpm, Fig_S2, Fig_S7a, Fig_S7a_Stats, Fig_S7c_3prime, Fig_S7c_5prime …]
